# Supplementary material for: Mapping the spatiotemporal continuum of structural connectivity development across the human connectome in youth
Source: Nat Commun. 2026 May 15;17:6550. doi: 10.1038/s41467-026-73072-6 (PMC13381693; doi:10.1038/s41467-026-73072-6)
Supplement: Supplementary file 4 — Source Data [file 41467_2026_73072_MOESM4_ESM.xlsx]

## Sheet: Fig.1
Barplot data (panel.a-c)							Panel.d,e	label	S-Arank.376	S-Arank.12		Panel.g		S-A1	S-A2	S-A3	S-A4	S-A5	S-A6	S-A7	S-A8	S-A9	S-A10	S-A11	S-A12
HCPD								LH_Vis_21	1	1			S-A1	10.511	12.3439	6.65116	2.79521	2.13325	1.61624	0.990911	0.992047	1.00818	0.587724	0.531058	0.426017
age_group	n							RH_SomMot_29	2	1			S-A2	12.3439	7.13558	9.13789	4.45665	4.16289	3.0755	2.02315	1.91531	1.49853	0.77537	0.560171	0.486862
>8, ≤9	36							LH_Vis_18	3	1			S-A3	6.65116	9.13789	5.90464	5.9899	7.30008	3.79832	3.03669	3.14508	2.11115	0.880512	0.602631	0.559244
>9, ≤10	56							RH_SomMot_25	4	1			S-A4	2.79521	4.45665	5.9899	4.19812	5.85801	5.43856	4.84807	3.47612	3.09807	1.54441	0.74602	0.916604
>10, ≤11	43							RH_Vis_19	5	1			S-A5	2.13325	4.16289	7.30008	5.85801	4.56007	4.27288	4.96171	3.78298	2.93498	1.27812	1.03349	0.757918
>11, ≤12	36							RH_SomMot_34	6	1			S-A6	1.61624	3.0755	3.79832	5.43856	4.27288	4.53188	5.36111	4.75747	3.42259	2.10863	0.889696	0.937884
>12, ≤13	43							RH_Vis_15	7	1			S-A7	0.990911	2.02315	3.03669	4.84807	4.96171	5.36111	3.85321	4.78516	4.45905	3.15034	1.88581	2.03979
>13, ≤14	66							LH_Vis_15	8	1			S-A8	0.992047	1.91531	3.14508	3.47612	3.78298	4.75747	4.78516	5.09005	6.52819	4.37395	3.33364	3.2784
>14, ≤15	52							LH_Vis_24	9	1			S-A9	1.00818	1.49853	2.11115	3.09807	2.93498	3.42259	4.45905	6.52819	4.59736	5.32433	5.22445	4.08353
>15, ≤16	44							RH_Vis_23	10	1			S-A10	0.587724	0.77537	0.880512	1.54441	1.27812	2.10863	3.15034	4.37395	5.32433	4.77864	7.38126	5.50751
>16, ≤17	41							LH_SomMot_35	11	1			S-A11	0.531058	0.560171	0.602631	0.74602	1.03349	0.889696	1.88581	3.33364	5.22445	7.38126	7.72301	8.83385
>17, ≤18	30							LH_Vis_22	12	1			S-A12	0.426017	0.486862	0.559244	0.916604	0.757918	0.937884	2.03979	3.2784	4.08353	5.50751	8.83385	6.67154
>18, ≤19	32							LH_SomMot_28	13	1
>19, ≤20	34							LH_SomMot_22	14	1
>20, ≤21	38							RH_SomMot_38	15	1
>21, ≤22	39							LH_Vis_25	16	1
								LH_SomMot_20	17	1
ABCD								LH_SomMot_31	18	1
age_group	2YearFollowUpYArm1	baselineYear1Arm1						LH_SomMot_33	19	1
(8,8.5]	0	0						RH_SomMot_39	20	1
(8.5,9]	0	335						RH_Vis_25	21	1
(9,9.5]	0	936						LH_Vis_11	22	1
(9.5,10]	0	882						RH_SomMot_26	23	1
(10,10.5]	0	933						LH_Vis_9	24	1
(10.5,11]	244	863						RH_Vis_12	25	1
(11,11.5]	736	0						RH_SomMot_21	26	1
(11.5,12]	761	0						LH_SomMot_37	27	1
(12,12.5]	738	0						LH_Vis_10	28	1
(12.5,13]	556	0						RH_Vis_11	29	1
(13,13.5]	119	0						LH_Vis_26	30	1
(13.5,14]	1	0						RH_SomMot_33	31	1
								RH_SomMot_40	32	1
Chinese_Cohort								RH_Vis_8	33	2
age_group	CCNP_ses-01	CCNP_ses-02	CCNP_ses-03	EFNY	SAND			LH_SomMot_26	34	2
>6, ≤7	27	0	0	17	1			RH_SomMot_30	35	2
>7, ≤8	37	7	0	31	1			LH_Vis_29	36	2
>8, ≤9	28	10	1	46	5			RH_SomMot_35	37	2
>9, ≤10	40	11	2	32	2			LH_SomMot_19	38	2
>10, ≤11	26	12	9	41	11			LH_SomMot_36	39	2
>11, ≤12	19	18	2	31	6			RH_Vis_13	40	2
>12, ≤13	15	5	6	26	12			LH_SomMot_14	41	2
>13, ≤14	4	4	3	19	5			LH_SomMot_24	42	2
>14, ≤15	3	4	2	14	12			RH_Vis_21	43	2
>15, ≤16	4	1	2	14	8			LH_Vis_16	44	2
>16, ≤17	2	0	2	7	5			RH_Vis_29	45	2
>17, ≤18	3	0	0	13	29			RH_SomMot_16	46	2
>18, ≤19	2	0	0	34	46			LH_SomMot_32	47	2
>19, ≤20	0	0	0	48	2			RH_Vis_14	48	2
>20, ≤21	0	0	0	57	0			RH_SomMot_27	49	2
>21, ≤22	0	1	0	31	0			RH_Vis_20	50	2
>22, ≤23	0	0	0	26	0			LH_SomMot_29	51	2
>23, ≤24	0	0	0	3	0			RH_Vis_24	52	2
								LH_Vis_5	53	2
								RH_Vis_6	54	2
								LH_SomMot_23	55	2
								RH_SomMot_32	56	2
								RH_SomMot_23	57	2
								LH_Vis_30	58	2
								LH_SomMot_17	59	2
								LH_Vis_12	60	2
								RH_SomMot_22	61	2
								RH_SalVentAttn_Med_6	62	2
								RH_SomMot_18	63	2
								LH_Vis_6	64	2
								RH_Vis_26	65	3
								LH_SomMot_34	66	3
								RH_Vis_28	67	3
								LH_SomMot_21	68	3
								RH_SomMot_28	69	3
								LH_SomMot_8	70	3
								RH_SomMot_31	71	3
								RH_Vis_4	72	3
								LH_Vis_13	73	3
								RH_SomMot_9	74	3
								LH_Vis_4	75	3
								LH_Vis_19	76	3
								RH_Vis_5	77	3
								LH_SomMot_12	78	3
								RH_Vis_10	79	3
								RH_SomMot_11	80	3
								LH_Vis_31	81	3
								LH_SomMot_5	82	3
								RH_Vis_30	83	3
								LH_SomMot_13	84	3
								RH_SomMot_36	85	3
								LH_SomMot_27	86	3
								LH_Vis_27	87	3
								LH_SomMot_18	88	3
								RH_Cont_Cing_1	89	3
								RH_SomMot_19	90	3
								LH_Vis_17	91	3
								LH_SomMot_30	92	3
								LH_DorsAttn_Post_5	93	3
								LH_Vis_14	94	3
								RH_DorsAttn_Post_12	95	3
								RH_Vis_7	96	3
								RH_SomMot_24	97	4
								RH_SomMot_3	98	4
								RH_Vis_18	99	4
								LH_SomMot_2	100	4
								RH_DorsAttn_Post_7	101	4
								RH_DorsAttn_Post_16	102	4
								LH_Vis_20	103	4
								LH_DorsAttn_Post_17	104	4
								RH_SalVentAttn_Med_5	105	4
								LH_DorsAttn_Post_13	106	4
								LH_SomMot_10	107	4
								LH_DorsAttn_Post_8	108	4
								LH_Vis_3	109	4
								RH_SomMot_37	110	4
								LH_DorsAttn_Post_16	111	4
								LH_SomMot_16	112	4
								RH_Vis_17	113	4
								RH_DorsAttn_Post_18	114	4
								RH_Cont_Cing_2	115	4
								RH_DorsAttn_Post_5	116	4
								RH_Vis_16	117	4
								LH_SomMot_25	118	4
								RH_SomMot_13	119	4
								RH_Vis_27	120	4
								LH_DorsAttn_Post_4	121	4
								RH_DorsAttn_Post_13	122	4
								LH_SalVentAttn_Med_6	123	4
								LH_DorsAttn_Post_11	124	4
								RH_SomMot_10	125	4
								LH_Vis_7	126	4
								LH_SomMot_7	127	4
								LH_Cont_Cing_2	128	4
								LH_DorsAttn_Post_14	129	5
								RH_SomMot_17	130	5
								LH_SomMot_15	131	5
								LH_Cont_pCun_1	132	5
								RH_Vis_9	133	5
								RH_DorsAttn_Post_19	134	5
								LH_Vis_8	135	5
								LH_Vis_28	136	5
								LH_DorsAttn_Post_15	137	5
								RH_SomMot_6	138	5
								LH_Vis_23	139	5
								RH_SalVentAttn_Med_7	140	5
								RH_SomMot_7	141	5
								RH_DorsAttn_Post_9	142	5
								LH_Cont_pCun_2	143	5
								LH_SalVentAttn_Med_7	144	5
								RH_SomMot_14	145	5
								RH_SomMot_20	146	5
								LH_SalVentAttn_Med_3	147	5
								LH_SomMot_11	148	5
								RH_Vis_22	149	5
								RH_Default_pCunPCC_2	150	5
								LH_Cont_Cing_1	151	5
								LH_Limbic_TempPole_8	152	5
								LH_DorsAttn_Post_7	153	5
								LH_SomMot_9	154	5
								RH_Vis_3	155	5
								RH_SomMot_15	156	5
								RH_DorsAttn_FEF_3	157	5
								LH_SalVentAttn_Med_5	158	5
								RH_DorsAttn_FEF_1	159	5
								LH_SalVentAttn_FrOperIns_8	160	6
								LH_Default_pCunPCC_2	161	6
								LH_DorsAttn_Post_12	162	6
								RH_DorsAttn_Post_8	163	6
								RH_SomMot_5	164	6
								RH_DorsAttn_Post_14	165	6
								RH_Cont_pCun_1	166	6
								LH_DorsAttn_FEF_1	167	6
								LH_Default_pCunPCC_5	168	6
								RH_DorsAttn_Post_17	169	6
								LH_SomMot_4	170	6
								RH_Default_pCunPCC_3	171	6
								LH_SomMot_6	172	6
								RH_DorsAttn_Post_15	173	6
								RH_DorsAttn_Post_10	174	6
								RH_SomMot_12	175	6
								LH_Default_pCunPCC_4	176	6
								LH_SomMot_3	177	6
								RH_SalVentAttn_TempOccPar_4	178	6
								LH_DorsAttn_Post_10	179	6
								LH_DorsAttn_Post_9	180	6
								LH_Default_pCunPCC_1	181	6
								LH_Vis_1	182	6
								RH_SalVentAttn_Med_3	183	6
								LH_Default_pCunPCC_10	184	6
								LH_SalVentAttn_ParOper_1	185	6
								RH_Limbic_TempPole_7	186	6
								RH_SomMot_8	187	6
								RH_Vis_1	188	6
								LH_SomMot_1	189	6
								RH_Vis_2	190	6
								RH_DorsAttn_Post_11	191	7
								LH_DorsAttn_FEF_3	192	7
								RH_SalVentAttn_TempOccPar_5	193	7
								RH_DorsAttn_Post_6	194	7
								RH_Default_PFCdPFCm_6	195	7
								RH_Default_Temp_8	196	7
								RH_Default_pCunPCC_9	197	7
								LH_Cont_Par_1	198	7
								RH_Cont_Par_3	199	7
								RH_DorsAttn_Post_3	200	7
								RH_DorsAttn_FEF_2	201	7
								RH_SalVentAttn_Med_2	202	7
								RH_Cont_Par_5	203	7
								RH_SalVentAttn_TempOccPar_2	204	7
								LH_Default_Temp_9	205	7
								LH_Vis_2	206	7
								LH_SalVentAttn_Med_2	207	7
								RH_DorsAttn_Post_4	208	7
								RH_SalVentAttn_FrOperIns_7	209	7
								LH_Default_Temp_8	210	7
								RH_SalVentAttn_FrOperIns_6	211	7
								RH_Default_Par_2	212	7
								LH_Default_pCunPCC_11	213	7
								RH_Default_Temp_6	214	7
								RH_SomMot_4	215	7
								RH_SomMot_2	216	7
								LH_SalVentAttn_ParOper_3	217	7
								RH_Cont_pCun_2	218	7
								LH_Cont_Par_6	219	7
								RH_SalVentAttn_PrC_1	220	7
								LH_Cont_Par_5	221	7
								LH_SalVentAttn_FrOperIns_2	222	8
								LH_DorsAttn_FEF_4	223	8
								LH_Default_Par_1	224	8
								RH_Default_pCunPCC_8	225	8
								RH_SalVentAttn_Med_8	226	8
								RH_Default_pCunPCC_1	227	8
								LH_SalVentAttn_FrOperIns_6	228	8
								RH_SalVentAttn_TempOccPar_1	229	8
								LH_SalVentAttn_TempOcc_1	230	8
								RH_DorsAttn_Post_1	231	8
								LH_DorsAttn_FEF_2	232	8
								LH_DorsAttn_Post_6	233	8
								RH_Cont_PFCl_7	234	8
								RH_SalVentAttn_FrOperIns_1	235	8
								RH_SalVentAttn_TempOccPar_3	236	8
								LH_Default_Par_3	237	8
								LH_Default_PFC_24	238	8
								RH_SomMot_1	239	8
								LH_SalVentAttn_FrOperIns_5	240	8
								RH_Default_pCunPCC_5	241	8
								RH_SalVentAttn_Med_4	242	8
								LH_DorsAttn_PrCv_1	243	8
								LH_DorsAttn_PrCv_2	244	8
								LH_Cont_Par_4	245	8
								LH_DorsAttn_Post_1	246	8
								LH_SalVentAttn_Med_4	247	8
								RH_SalVentAttn_FrOperIns_8	248	8
								RH_Cont_Par_4	249	8
								LH_SalVentAttn_FrOperIns_7	250	8
								RH_Cont_Par_6	251	8
								LH_Default_Par_2	252	8
								LH_SalVentAttn_ParOper_2	253	9
								LH_DorsAttn_Post_2	254	9
								RH_DorsAttn_PrCv_1	255	9
								LH_SalVentAttn_FrOperIns_9	256	9
								RH_SalVentAttn_TempOccPar_6	257	9
								RH_DorsAttn_Post_2	258	9
								RH_SalVentAttn_FrOperIns_2	259	9
								LH_Default_pCunPCC_6	260	9
								LH_DorsAttn_Post_3	261	9
								LH_Default_Temp_10	262	9
								LH_Default_pCunPCC_3	263	9
								RH_SalVentAttn_FrOperIns_3	264	9
								LH_SalVentAttn_Med_1	265	9
								LH_Default_Temp_7	266	9
								RH_SalVentAttn_FrOperIns_5	267	9
								RH_Default_pCunPCC_7	268	9
								RH_Cont_PFCl_15	269	9
								RH_Default_pCunPCC_4	270	9
								RH_SalVentAttn_Med_1	271	9
								LH_Default_Par_6	272	9
								LH_Default_pCunPCC_9	273	9
								RH_Cont_PFCl_13	274	9
								RH_Cont_PFCl_4	275	9
								RH_Cont_PFCl_6	276	9
								RH_Default_pCunPCC_6	277	9
								LH_Cont_PFCl_6	278	9
								RH_Default_Par_1	279	9
								LH_Default_Temp_5	280	9
								RH_Default_Temp_3	281	9
								LH_SalVentAttn_FrOperIns_4	282	9
								LH_Default_PFC_10	283	9
								RH_SalVentAttn_FrOperIns_4	284	10
								LH_Default_Par_4	285	10
								LH_Default_pCunPCC_7	286	10
								LH_Limbic_TempPole_6	287	10
								RH_Cont_Par_2	288	10
								LH_SalVentAttn_ParOper_4	289	10
								RH_SalVentAttn_TempOccPar_7	290	10
								RH_Cont_PFCl_10	291	10
								LH_Default_PFC_20	292	10
								LH_Cont_PFCl_7	293	10
								RH_Default_Par_5	294	10
								RH_Default_Temp_7	295	10
								LH_Default_PFC_12	296	10
								RH_SalVentAttn_PFCl_1	297	10
								LH_Cont_PFCv_1	298	10
								RH_Default_PFCdPFCm_13	299	10
								LH_Default_PFC_2	300	10
								LH_Default_PFC_7	301	10
								RH_Cont_PFCv_1	302	10
								RH_Cont_PFCl_1	303	10
								LH_SalVentAttn_FrOperIns_3	304	10
								RH_Default_PFCv_4	305	10
								LH_Cont_PFCl_2	306	10
								RH_Default_PFCv_2	307	10
								LH_Cont_Par_2	308	10
								LH_Cont_Par_3	309	10
								LH_Default_PFC_3	310	10
								RH_Default_Temp_5	311	10
								RH_Default_Temp_4	312	10
								RH_Cont_PFCl_3	313	10
								RH_Cont_PFCmp_2	314	10
								RH_Default_PFCv_1	315	11
								RH_Cont_PFCl_9	316	11
								LH_Default_PFC_22	317	11
								LH_Default_pCunPCC_8	318	11
								LH_SalVentAttn_PFCl_1	319	11
								RH_Cont_PFCl_5	320	11
								RH_Cont_Par_1	321	11
								LH_Cont_PFCl_5	322	11
								LH_Default_PFC_14	323	11
								LH_Default_PFC_23	324	11
								LH_Cont_OFC_1	325	11
								LH_Default_Par_7	326	11
								LH_Cont_PFCl_4	327	11
								LH_Default_PFC_1	328	11
								RH_Cont_PFCmp_1	329	11
								LH_Default_PFC_15	330	11
								LH_Cont_PFCmp_1	331	11
								LH_Cont_PFCl_3	332	11
								RH_Default_PFCdPFCm_2	333	11
								LH_Default_PFC_11	334	11
								RH_Default_PFCv_3	335	11
								RH_Cont_PFCl_14	336	11
								RH_Cont_PFCl_11	337	11
								LH_Default_PFC_8	338	11
								LH_Default_Temp_1	339	11
								LH_Default_Temp_6	340	11
								RH_Default_PFCdPFCm_12	341	11
								RH_Default_Temp_1	342	11
								RH_Cont_PFCl_8	343	11
								RH_Cont_PFCl_12	344	11
								RH_Cont_PFCl_2	345	11
								LH_Default_PFC_16	346	12
								RH_Default_Par_3	347	12
								LH_Default_PFC_21	348	12
								RH_Default_PFCdPFCm_5	349	12
								RH_Default_PFCdPFCm_9	350	12
								RH_Default_PFCdPFCm_10	351	12
								RH_Default_Par_4	352	12
								LH_Default_PFC_5	353	12
								LH_Default_PFC_4	354	12
								RH_Default_PFCdPFCm_1	355	12
								RH_Default_PFCdPFCm_3	356	12
								LH_Cont_PFCl_8	357	12
								RH_Default_PFCdPFCm_8	358	12
								LH_Default_Par_5	359	12
								LH_Default_Temp_3	360	12
								LH_Cont_PFCl_1	361	12
								LH_Default_PFC_13	362	12
								RH_Default_PFCdPFCm_7	363	12
								LH_Default_PFC_18	364	12
								RH_Default_PFCdPFCm_11	365	12
								RH_Default_PFCdPFCm_4	366	12
								LH_Default_PFC_19	367	12
								LH_Default_PFC_6	368	12
								LH_Default_PFC_9	369	12
								LH_Default_Temp_4	370	12
								LH_Default_PFC_17	371	12
								RH_Default_Temp_2	372	12
								LH_Cont_Temp_1	373	12
								RH_Cont_Temp_2	374	12
								RH_Cont_Temp_1	375	12
								LH_Default_Temp_2	376	12

## Sheet: Fig.2&Fig.3a-c
Fig2a,c; Fig.3a-c	parcel	partialRsq	2ndDerivative	pfdr	sig	SAconnection_rank		Fig2b	age	S-A1-1_fittedratio	S-A2-1_fittedratio	S-A3-1_fittedratio	S-A4-1_fittedratio	S-A5-1_fittedratio	S-A6-1_fittedratio	S-A7-1_fittedratio	S-A8-1_fittedratio	S-A9-1_fittedratio	S-A10-1_fittedratio	S-A11-1_fittedratio	S-A12-1_fittedratio	S-A2-2_fittedratio	S-A3-2_fittedratio	S-A4-2_fittedratio	S-A5-2_fittedratio	S-A6-2_fittedratio	S-A7-2_fittedratio	S-A8-2_fittedratio	S-A9-2_fittedratio	S-A10-2_fittedratio	S-A11-2_fittedratio	S-A12-2_fittedratio	S-A3-3_fittedratio	S-A4-3_fittedratio	S-A5-3_fittedratio	S-A6-3_fittedratio	S-A7-3_fittedratio	S-A8-3_fittedratio	S-A9-3_fittedratio	S-A10-3_fittedratio	S-A11-3_fittedratio	S-A12-3_fittedratio	S-A4-4_fittedratio	S-A5-4_fittedratio	S-A6-4_fittedratio	S-A7-4_fittedratio	S-A8-4_fittedratio	S-A9-4_fittedratio	S-A10-4_fittedratio
	S-A1-1	0.0496071	-0.00240576	0.00141677	TRUE	1		Trajectories for all the 78 connections.	8.08333	1	1	1	1	1	1	1	1	1	1	1	1	1	1	1	1	1	1	1	1	1	1	1	1	1	1	1	1	1	1	1	1	1	1	1	1	1	1	1	1
	S-A2-1	0.123726	-0.00283109	0.00141677	TRUE	2			8.09718	1.0004	1.00048	1.00031	1.00031	1.00032	1.00006	1.0001	1	0.999837	0.999941	0.999976	0.999784	1.00046	1.00028	1.00015	1.00022	1.00007	1.00011	1.00002	0.999929	0.999959	1	0.999859	1.00033	1.00019	1.00022	1.00009	1.00019	1.00008	1.00001	1.00002	1.00007	0.999985	1.00019	1.00021	1.00011	1.00008	1.00011	1.00002	1.00004
	S-A3-1	0.085446	-0.00118605	0.00141677	TRUE	4			8.11103	1.0008	1.00095	1.00063	1.00063	1.00064	1.00012	1.00021	1.00001	0.999675	0.999882	0.999951	0.999568	1.00091	1.00057	1.00029	1.00044	1.00014	1.00022	1.00003	0.999858	0.999917	1.00001	0.999718	1.00065	1.00039	1.00045	1.00018	1.00039	1.00016	1.00002	1.00004	1.00014	0.99997	1.00038	1.00041	1.00022	1.00016	1.00023	1.00003	1.00007
	S-A4-1	0.0496079	-0.00154083	0.00141677	TRUE	6			8.12487	1.0012	1.00143	1.00094	1.00094	1.00096	1.00019	1.00031	1.00001	0.999512	0.999823	0.999927	0.999352	1.00137	1.00085	1.00044	1.00066	1.00022	1.00033	1.00005	0.999787	0.999876	1.00001	0.999577	1.00098	1.00058	1.00067	1.00026	1.00058	1.00023	1.00003	1.00006	1.00021	0.999955	1.00057	1.00062	1.00033	1.00023	1.00034	1.00005	1.00011
	S-A5-1	0.0479235	-0.00133317	0.00141677	TRUE	10			8.13872	1.00159	1.0019	1.00125	1.00125	1.00127	1.00025	1.00041	1.00002	0.999349	0.999764	0.999902	0.999135	1.00183	1.00113	1.00058	1.00089	1.00029	1.00044	1.00007	0.999715	0.999835	1.00002	0.999436	1.0013	1.00077	1.0009	1.00035	1.00078	1.00031	1.00004	1.00008	1.00028	0.99994	1.00076	1.00082	1.00043	1.00031	1.00046	1.00006	1.00015
	S-A6-1	0.0055226	-5.53146e-05	0.186603	FALSE	14			8.15257	1.00199	1.00238	1.00156	1.00157	1.00159	1.00031	1.00051	1.00002	0.999186	0.999704	0.999878	0.998919	1.00228	1.00142	1.00073	1.00111	1.00036	1.00055	1.00009	0.999644	0.999793	1.00002	0.999295	1.00163	1.00096	1.00112	1.00044	1.00097	1.00039	1.00005	1.0001	1.00035	0.999925	1.00095	1.00103	1.00054	1.00039	1.00057	1.00008	1.00018
	S-A7-1	0.00685995	-0.000387973	0.133731	FALSE	18.5			8.16642	1.00239	1.00286	1.00188	1.00188	1.00191	1.00037	1.00062	1.00002	0.999024	0.999645	0.999853	0.998703	1.00274	1.0017	1.00087	1.00133	1.00043	1.00066	1.0001	0.999573	0.999752	1.00003	0.999154	1.00195	1.00116	1.00134	1.00053	1.00117	1.00047	1.00006	1.00012	1.00042	0.999911	1.00114	1.00124	1.00065	1.00047	1.00068	1.00009	1.00022
	S-A8-1	0.00652618	0.000505566	0.14961	FALSE	24.5			8.18026	1.00279	1.00333	1.00219	1.0022	1.00223	1.00043	1.00072	1.00003	0.998861	0.999586	0.999829	0.998487	1.0032	1.00198	1.00102	1.00155	1.0005	1.00077	1.00012	0.999502	0.999711	1.00003	0.999013	1.00228	1.00135	1.00157	1.00061	1.00136	1.00054	1.00007	1.00014	1.00049	0.999896	1.00133	1.00144	1.00076	1.00055	1.0008	1.00011	1.00026
	S-A9-1	0.00766991	0.0016234	0.116883	FALSE	31			8.19411	1.00319	1.00381	1.0025	1.00251	1.00255	1.0005	1.00082	1.00003	0.998698	0.999527	0.999805	0.998271	1.00365	1.00227	1.00116	1.00177	1.00058	1.00088	1.00014	0.999431	0.99967	1.00004	0.998872	1.0026	1.00154	1.00179	1.0007	1.00156	1.00062	1.00008	1.00016	1.00056	0.999881	1.00152	1.00165	1.00087	1.00063	1.00091	1.00012	1.00029
	S-A10-1	0.0137492	0.00129072	0.0200708	TRUE	39			8.20796	1.00359	1.00428	1.00281	1.00282	1.00287	1.00056	1.00092	1.00003	0.998535	0.999468	0.99978	0.998055	1.00411	1.00255	1.00131	1.00199	1.00065	1.00099	1.00016	0.99936	0.999628	1.00004	0.998731	1.00293	1.00173	1.00202	1.00079	1.00175	1.0007	1.00009	1.00018	1.00063	0.999866	1.00171	1.00186	1.00098	1.0007	1.00103	1.00014	1.00033
	S-A11-1	0.0113426	0.00103989	0.0456401	TRUE	46			8.22181	1.00399	1.00476	1.00313	1.00314	1.00318	1.00062	1.00103	1.00004	0.998373	0.999409	0.999756	0.997839	1.00456	1.00283	1.00145	1.00222	1.00072	1.0011	1.00017	0.999288	0.999587	1.00004	0.99859	1.00325	1.00193	1.00224	1.00088	1.00195	1.00078	1.0001	1.0002	1.0007	0.999851	1.0019	1.00206	1.00109	1.00078	1.00114	1.00015	1.00037
	S-A12-1	0.034244	0.0031299	0.00141677	TRUE	54.5			8.23565	1.00438	1.00524	1.00344	1.00345	1.0035	1.00068	1.00113	1.00004	0.99821	0.99935	0.999731	0.997622	1.00502	1.00312	1.0016	1.00244	1.00079	1.00121	1.00019	0.999217	0.999546	1.00005	0.998449	1.00358	1.00212	1.00247	1.00097	1.00214	1.00085	1.00011	1.00022	1.00076	0.999836	1.00209	1.00227	1.0012	1.00086	1.00125	1.00017	1.0004
	S-A2-2	0.113752	-0.00263136	0.00141677	TRUE	3			8.2495	1.00478	1.00571	1.00375	1.00376	1.00382	1.00074	1.00123	1.00005	0.998047	0.999291	0.999707	0.997406	1.00548	1.0034	1.00174	1.00266	1.00086	1.00132	1.00021	0.999146	0.999504	1.00005	0.998308	1.0039	1.00231	1.00269	1.00105	1.00233	1.00093	1.00013	1.00024	1.00083	0.999821	1.00227	1.00247	1.0013	1.00094	1.00137	1.00018	1.00044
	S-A3-2	0.0780242	-0.00146643	0.00141677	TRUE	5			8.26335	1.00518	1.00619	1.00406	1.00408	1.00414	1.00081	1.00134	1.00005	0.997884	0.999232	0.999683	0.99719	1.00593	1.00368	1.00189	1.00288	1.00094	1.00142	1.00022	0.999075	0.999463	1.00006	0.998167	1.00423	1.0025	1.00291	1.00114	1.00253	1.00101	1.00014	1.00026	1.0009	0.999806	1.00246	1.00268	1.00141	1.00102	1.00148	1.0002	1.00047
	S-A4-2	0.0364167	-0.000451745	0.00141677	TRUE	8			8.27719	1.00558	1.00666	1.00438	1.00439	1.00446	1.00087	1.00144	1.00005	0.997722	0.999172	0.999658	0.996974	1.00639	1.00397	1.00203	1.0031	1.00101	1.00153	1.00024	0.999004	0.999422	1.00006	0.998026	1.00455	1.0027	1.00314	1.00123	1.00272	1.00109	1.00015	1.00028	1.00097	0.999791	1.00265	1.00289	1.00152	1.0011	1.0016	1.00021	1.00051
	S-A5-2	0.0625719	-0.000703167	0.00141677	TRUE	11			8.29104	1.00598	1.00714	1.00469	1.00471	1.00478	1.00093	1.00154	1.00006	0.997559	0.999113	0.999634	0.996758	1.00685	1.00425	1.00218	1.00332	1.00108	1.00164	1.00026	0.998933	0.99938	1.00007	0.997885	1.00488	1.00289	1.00336	1.00132	1.00292	1.00116	1.00016	1.0003	1.00104	0.999776	1.00284	1.00309	1.00163	1.00117	1.00171	1.00023	1.00055
	S-A6-2	0.0129446	-9.09645e-05	0.0252101	TRUE	15			8.30489	1.00638	1.00762	1.005	1.00502	1.00509	1.00099	1.00164	1.00006	0.997396	0.999054	0.999609	0.996542	1.0073	1.00453	1.00233	1.00355	1.00115	1.00175	1.00028	0.998861	0.999339	1.00007	0.997744	1.0052	1.00308	1.00359	1.0014	1.00311	1.00124	1.00017	1.00032	1.00111	0.999762	1.00303	1.0033	1.00174	1.00125	1.00183	1.00024	1.00058
	S-A7-2	0.0208908	-0.000212481	0.00141677	TRUE	21			8.31874	1.00678	1.00809	1.00531	1.00533	1.00541	1.00105	1.00175	1.00006	0.997234	0.998995	0.999585	0.996326	1.00776	1.00482	1.00247	1.00377	1.00122	1.00186	1.00029	0.99879	0.999298	1.00008	0.997603	1.00553	1.00327	1.00381	1.00149	1.00331	1.00132	1.00018	1.00034	1.00118	0.999747	1.00322	1.00351	1.00185	1.00133	1.00194	1.00026	1.00062
	S-A8-2	0.0175865	0.000560691	0.00528285	TRUE	26			8.33258	1.00718	1.00857	1.00563	1.00565	1.00573	1.00112	1.00185	1.00007	0.997071	0.998936	0.99956	0.99611	1.00822	1.0051	1.00262	1.00399	1.0013	1.00197	1.00031	0.998719	0.999257	1.00008	0.997462	1.00585	1.00347	1.00403	1.00158	1.0035	1.0014	1.00019	1.00036	1.00125	0.999732	1.00341	1.00371	1.00196	1.00141	1.00205	1.00027	1.00066
	S-A9-2	0.00530604	0.000917643	0.193287	FALSE	32.5			8.34643	1.00757	1.00904	1.00594	1.00596	1.00605	1.00118	1.00195	1.00007	0.996908	0.998877	0.999536	0.995893	1.00867	1.00538	1.00276	1.00421	1.00137	1.00208	1.00033	0.998648	0.999215	1.00008	0.997321	1.00618	1.00366	1.00426	1.00167	1.0037	1.00147	1.0002	1.00038	1.00132	0.999717	1.0036	1.00392	1.00206	1.00149	1.00217	1.00029	1.00069
	S-A10-2	0.0155615	0.00105864	0.00974026	TRUE	40			8.36028	1.00797	1.00952	1.00625	1.00627	1.00637	1.00124	1.00205	1.00008	0.996745	0.998818	0.999512	0.995677	1.00913	1.00567	1.00291	1.00443	1.00144	1.00219	1.00035	0.998577	0.999174	1.00009	0.99718	1.0065	1.00385	1.00448	1.00175	1.00389	1.00155	1.00021	1.0004	1.00139	0.999702	1.00379	1.00412	1.00217	1.00157	1.00228	1.0003	1.00073
	S-A11-2	0.0241779	0.000985434	0.00141677	TRUE	47.5			8.37412	1.00837	1.01	1.00656	1.00659	1.00669	1.0013	1.00216	1.00008	0.996583	0.998759	0.999487	0.995461	1.00959	1.00595	1.00305	1.00465	1.00151	1.0023	1.00036	0.998506	0.999133	1.00009	0.997039	1.00683	1.00404	1.00471	1.00184	1.00408	1.00163	1.00022	1.00042	1.00146	0.999687	1.00398	1.00433	1.00228	1.00164	1.0024	1.00032	1.00077
	S-A12-2	0.0203721	0.00202086	0.00278293	TRUE	57			8.38797	1.00877	1.01047	1.00688	1.0069	1.007	1.00136	1.00226	1.00008	0.99642	0.9987	0.999463	0.995245	1.01004	1.00623	1.0032	1.00488	1.00158	1.00241	1.00038	0.998435	0.999091	1.0001	0.996898	1.00715	1.00424	1.00493	1.00193	1.00428	1.00171	1.00023	1.00045	1.00153	0.999672	1.00417	1.00454	1.00239	1.00172	1.00251	1.00033	1.0008
	S-A3-3	0.0671145	-0.00188963	0.00141677	TRUE	7			8.40182	1.00917	1.01095	1.00719	1.00721	1.00732	1.00143	1.00236	1.00009	0.996257	0.998641	0.999439	0.995029	1.0105	1.00652	1.00334	1.0051	1.00166	1.00252	1.0004	0.998363	0.99905	1.0001	0.996758	1.00748	1.00443	1.00515	1.00202	1.00447	1.00178	1.00024	1.00047	1.0016	0.999657	1.00436	1.00474	1.0025	1.0018	1.00262	1.00035	1.00084
	S-A4-3	0.0748845	-0.00057797	0.00141677	TRUE	9			8.41567	1.00957	1.01142	1.0075	1.00753	1.00764	1.00149	1.00247	1.00009	0.996095	0.998582	0.999414	0.994813	1.01095	1.0068	1.00349	1.00532	1.00173	1.00263	1.00041	0.998292	0.999009	1.00011	0.996617	1.0078	1.00462	1.00538	1.00211	1.00467	1.00186	1.00025	1.00049	1.00167	0.999643	1.00455	1.00495	1.00261	1.00188	1.00274	1.00036	1.00088
	S-A5-3	0.0887344	-0.000618709	0.00141677	TRUE	13			8.42951	1.00996	1.0119	1.00781	1.00784	1.00796	1.00155	1.00257	1.00009	0.995932	0.998523	0.99939	0.994597	1.01141	1.00708	1.00363	1.00554	1.0018	1.00274	1.00043	0.998221	0.998968	1.00011	0.996476	1.00813	1.00481	1.0056	1.00219	1.00486	1.00194	1.00026	1.00051	1.00174	0.999628	1.00474	1.00516	1.00272	1.00196	1.00285	1.00038	1.00091
	S-A6-3	0.0166878	-0.000280645	0.00618429	TRUE	17			8.44336	1.01036	1.01238	1.00813	1.00816	1.00828	1.00161	1.00267	1.0001	0.995769	0.998464	0.999365	0.994381	1.01187	1.00737	1.00378	1.00576	1.00187	1.00285	1.00045	0.99815	0.998926	1.00012	0.996335	1.00845	1.00501	1.00583	1.00228	1.00506	1.00202	1.00027	1.00053	1.00181	0.999613	1.00493	1.00536	1.00283	1.00204	1.00297	1.00039	1.00095
	S-A7-3	0.0327982	-0.000942074	0.00141677	TRUE	22			8.45721	1.01076	1.01285	1.00844	1.00847	1.00859	1.00167	1.00277	1.0001	0.995607	0.998404	0.999341	0.994165	1.01232	1.00765	1.00392	1.00598	1.00194	1.00296	1.00047	0.998079	0.998885	1.00012	0.996194	1.00878	1.0052	1.00605	1.00237	1.00525	1.0021	1.00028	1.00055	1.00188	0.999598	1.00512	1.00557	1.00293	1.00211	1.00308	1.00041	1.00099
	S-A8-3	0.0218779	-8.80693e-06	0.00141677	TRUE	28			8.47105	1.01116	1.01333	1.00875	1.00878	1.00891	1.00174	1.00288	1.00011	0.995444	0.998345	0.999317	0.993949	1.01278	1.00793	1.00407	1.00621	1.00202	1.00307	1.00048	0.998008	0.998844	1.00013	0.996053	1.0091	1.00539	1.00627	1.00246	1.00545	1.00217	1.00029	1.00057	1.00195	0.999583	1.00531	1.00577	1.00304	1.00219	1.00319	1.00042	1.00102
	S-A9-3	0.00709889	0.000326186	0.131293	FALSE	35			8.4849	1.01156	1.0138	1.00906	1.0091	1.00923	1.0018	1.00298	1.00011	0.995281	0.998286	0.999292	0.993733	1.01324	1.00822	1.00421	1.00643	1.00209	1.00318	1.0005	0.997937	0.998803	1.00013	0.995912	1.00942	1.00558	1.0065	1.00254	1.00564	1.00225	1.0003	1.00059	1.00202	0.999568	1.0055	1.00598	1.00315	1.00227	1.00331	1.00044	1.00106
	S-A10-3	0.0240276	0.000755953	0.00141677	TRUE	42			8.49875	1.01196	1.01428	1.00938	1.00941	1.00955	1.00186	1.00308	1.00011	0.995119	0.998227	0.999268	0.993518	1.01369	1.0085	1.00436	1.00665	1.00216	1.00329	1.00052	0.997866	0.998761	1.00013	0.995771	1.00975	1.00578	1.00672	1.00263	1.00583	1.00233	1.00031	1.00061	1.00209	0.999554	1.00569	1.00619	1.00326	1.00235	1.00342	1.00045	1.0011
	S-A11-3	0.0216722	0.000405206	0.00141677	TRUE	50.5			8.5126	1.01236	1.01476	1.00969	1.00972	1.00987	1.00192	1.00318	1.00012	0.994956	0.998168	0.999244	0.993302	1.01415	1.00878	1.00451	1.00687	1.00223	1.0034	1.00054	0.997795	0.99872	1.00014	0.995631	1.01007	1.00597	1.00695	1.00272	1.00603	1.00241	1.00032	1.00063	1.00216	0.999539	1.00588	1.00639	1.00337	1.00243	1.00354	1.00047	1.00113
	S-A12-3	0.019211	0.00111371	0.00403045	TRUE	59			8.52644	1.01275	1.01523	1.01	1.01004	1.01019	1.00198	1.00329	1.00012	0.994794	0.998109	0.999219	0.993086	1.0146	1.00907	1.00465	1.00709	1.0023	1.00351	1.00055	0.997724	0.998679	1.00014	0.99549	1.0104	1.00616	1.00717	1.00281	1.00622	1.00248	1.00033	1.00065	1.00222	0.999524	1.00607	1.0066	1.00348	1.0025	1.00365	1.00048	1.00117
	S-A4-4	0.0697425	-0.000528305	0.00141677	TRUE	12			8.54029	1.01315	1.01571	1.01031	1.01035	1.0105	1.00205	1.00339	1.00012	0.994631	0.99805	0.999195	0.99287	1.01506	1.00935	1.0048	1.00731	1.00238	1.00362	1.00057	0.997653	0.998638	1.00015	0.995349	1.01072	1.00635	1.00739	1.0029	1.00642	1.00256	1.00034	1.00067	1.00229	0.999509	1.00626	1.00681	1.00359	1.00258	1.00376	1.0005	1.00121
	S-A5-4	0.0970602	-0.000600398	0.00141677	TRUE	16			8.55414	1.01355	1.01618	1.01063	1.01066	1.01082	1.00211	1.00349	1.00013	0.994469	0.997991	0.999171	0.992654	1.01552	1.00963	1.00494	1.00754	1.00245	1.00373	1.00059	0.997581	0.998597	1.00015	0.995208	1.01105	1.00655	1.00762	1.00298	1.00661	1.00264	1.00035	1.00069	1.00236	0.999494	1.00644	1.00701	1.00369	1.00266	1.00388	1.00051	1.00124
	S-A6-4	0.0368742	-0.000258853	0.00141677	TRUE	20			8.56798	1.01395	1.01666	1.01094	1.01098	1.01114	1.00217	1.0036	1.00013	0.994306	0.997933	0.999146	0.992438	1.01597	1.00992	1.00509	1.00776	1.00252	1.00384	1.0006	0.99751	0.998556	1.00016	0.995068	1.01137	1.00674	1.00784	1.00307	1.00681	1.00272	1.00037	1.00071	1.00243	0.99948	1.00663	1.00722	1.0038	1.00274	1.00399	1.00053	1.00128
	S-A7-4	0.0218617	-0.000108098	0.00141677	TRUE	24.5			8.58183	1.01435	1.01713	1.01125	1.01129	1.01146	1.00223	1.0037	1.00014	0.994143	0.997874	0.999122	0.992223	1.01643	1.0102	1.00523	1.00798	1.00259	1.00395	1.00062	0.997439	0.998514	1.00016	0.994927	1.0117	1.00693	1.00807	1.00316	1.007	1.00279	1.00038	1.00073	1.0025	0.999465	1.00682	1.00742	1.00391	1.00282	1.00411	1.00054	1.00132
	S-A8-4	0.0510915	6.35842e-05	0.00141677	TRUE	30			8.59568	1.01475	1.01761	1.01156	1.0116	1.01178	1.00229	1.0038	1.00014	0.993981	0.997815	0.999098	0.992007	1.01689	1.01048	1.00538	1.0082	1.00266	1.00406	1.00064	0.997368	0.998473	1.00017	0.994786	1.01202	1.00712	1.00829	1.00325	1.0072	1.00287	1.00039	1.00075	1.00257	0.99945	1.00701	1.00763	1.00402	1.0029	1.00422	1.00056	1.00135
	S-A9-4	0.0139008	0.000402426	0.0200708	TRUE	36			8.60953	1.01514	1.01809	1.01188	1.01192	1.0121	1.00236	1.0039	1.00014	0.993819	0.997756	0.999074	0.991791	1.01734	1.01077	1.00552	1.00842	1.00273	1.00416	1.00066	0.997297	0.998432	1.00017	0.994645	1.01235	1.00732	1.00851	1.00333	1.00739	1.00295	1.0004	1.00077	1.00264	0.999435	1.0072	1.00784	1.00413	1.00297	1.00434	1.00057	1.00139
	S-A10-4	0.033743	0.000732204	0.00141677	TRUE	44			8.62337	1.01554	1.01856	1.01219	1.01223	1.01241	1.00242	1.00401	1.00015	0.993656	0.997697	0.999049	0.991576	1.0178	1.01105	1.00567	1.00864	1.00281	1.00427	1.00067	0.997226	0.998391	1.00018	0.994505	1.01267	1.00751	1.00874	1.00342	1.00758	1.00303	1.00041	1.00079	1.00271	0.999421	1.00739	1.00804	1.00424	1.00305	1.00445	1.00059	1.00143
	S-A11-4	0.0735954	0.00147184	0.00141677	TRUE	53			8.63722	1.01594	1.01904	1.0125	1.01255	1.01273	1.00248	1.00411	1.00015	0.993494	0.997638	0.999025	0.99136	1.01825	1.01133	1.00581	1.00886	1.00288	1.00438	1.00069	0.997155	0.99835	1.00018	0.994364	1.013	1.0077	1.00896	1.00351	1.00778	1.0031	1.00042	1.00081	1.00278	0.999406	1.00758	1.00825	1.00435	1.00313	1.00456	1.0006	1.00146
	S-A12-4	0.0168301	0.0014408	0.00618429	TRUE	61			8.65107	1.01634	1.01951	1.01281	1.01286	1.01305	1.00254	1.00421	1.00016	0.993331	0.997579	0.999001	0.991145	1.01871	1.01162	1.00596	1.00909	1.00295	1.00449	1.00071	0.997084	0.998309	1.00018	0.994223	1.01332	1.00789	1.00919	1.0036	1.00797	1.00318	1.00043	1.00083	1.00285	0.999391	1.00777	1.00845	1.00446	1.00321	1.00468	1.00062	1.0015
	S-A5-5	0.0784372	-0.000326424	0.00141677	TRUE	18.5			8.66491	1.01674	1.01999	1.01313	1.01317	1.01337	1.0026	1.00431	1.00016	0.993169	0.99752	0.998977	0.990929	1.01917	1.0119	1.0061	1.00931	1.00302	1.0046	1.00073	0.997013	0.998268	1.00019	0.994083	1.01365	1.00809	1.00941	1.00368	1.00817	1.00326	1.00044	1.00085	1.00292	0.999377	1.00796	1.00866	1.00456	1.00329	1.00479	1.00063	1.00154
	S-A6-5	0.0710236	-0.000706486	0.00141677	TRUE	23			8.67876	1.01713	1.02046	1.01344	1.01349	1.01369	1.00266	1.00442	1.00016	0.993006	0.997461	0.998952	0.990714	1.01962	1.01218	1.00625	1.00953	1.00309	1.00471	1.00074	0.996942	0.998227	1.00019	0.993942	1.01397	1.00828	1.00963	1.00377	1.00836	1.00334	1.00045	1.00087	1.00299	0.999362	1.00815	1.00887	1.00467	1.00337	1.00491	1.00065	1.00157
	S-A7-5	0.06455	-0.000329714	0.00141677	TRUE	29			8.69261	1.01753	1.02094	1.01375	1.0138	1.014	1.00273	1.00452	1.00017	0.992844	0.997403	0.998928	0.990498	1.02008	1.01247	1.00639	1.00975	1.00317	1.00482	1.00076	0.996871	0.998185	1.0002	0.993802	1.0143	1.00847	1.00986	1.00386	1.00856	1.00341	1.00046	1.00089	1.00306	0.999347	1.00834	1.00907	1.00478	1.00344	1.00502	1.00066	1.00161
	S-A8-5	0.0561471	-0.000277403	0.00141677	TRUE	34			8.70646	1.01793	1.02141	1.01406	1.01411	1.01432	1.00279	1.00462	1.00017	0.992682	0.997344	0.998904	0.990283	1.02053	1.01275	1.00654	1.00997	1.00324	1.00493	1.00078	0.9968	0.998144	1.0002	0.993661	1.01462	1.00866	1.01008	1.00395	1.00875	1.00349	1.00047	1.00091	1.00313	0.999333	1.00853	1.00928	1.00489	1.00352	1.00513	1.00068	1.00165
	S-A9-5	0.0359074	0.000419742	0.00141677	TRUE	41			8.7203	1.01833	1.02189	1.01437	1.01443	1.01464	1.00285	1.00472	1.00018	0.992519	0.997285	0.99888	0.990067	1.02099	1.01303	1.00668	1.01019	1.00331	1.00504	1.0008	0.99673	0.998103	1.00021	0.993521	1.01495	1.00886	1.01031	1.00404	1.00894	1.00357	1.00048	1.00093	1.0032	0.999318	1.00872	1.00948	1.005	1.0036	1.00525	1.00069	1.00168
	S-A10-5	0.0576204	-5.10227e-05	0.00141677	TRUE	47.5			8.73415	1.01873	1.02236	1.01469	1.01474	1.01496	1.00291	1.00483	1.00018	0.992357	0.997226	0.998856	0.989852	1.02144	1.01331	1.00683	1.01041	1.00338	1.00515	1.00081	0.996659	0.998062	1.00021	0.99338	1.01527	1.00905	1.01053	1.00412	1.00914	1.00365	1.00049	1.00095	1.00327	0.999303	1.00891	1.00969	1.00511	1.00368	1.00536	1.00071	1.00172
	S-A11-5	0.0645295	0.000575141	0.00141677	TRUE	56			8.748	1.01912	1.02284	1.015	1.01505	1.01528	1.00297	1.00493	1.00018	0.992195	0.997167	0.998832	0.989637	1.0219	1.0136	1.00697	1.01064	1.00345	1.00526	1.00083	0.996588	0.998021	1.00022	0.99324	1.01559	1.00924	1.01075	1.00421	1.00933	1.00372	1.0005	1.00097	1.00334	0.999289	1.0091	1.0099	1.00522	1.00376	1.00548	1.00072	1.00176
	S-A12-5	0.034052	0.000657602	0.00141677	TRUE	64			8.76185	1.01952	1.02331	1.01531	1.01537	1.01559	1.00304	1.00503	1.00019	0.992033	0.997109	0.998808	0.989422	1.02236	1.01388	1.00712	1.01086	1.00353	1.00537	1.00085	0.996517	0.99798	1.00022	0.9931	1.01592	1.00943	1.01098	1.0043	1.00953	1.0038	1.00051	1.00099	1.00341	0.999274	1.00929	1.0101	1.00532	1.00383	1.00559	1.00074	1.00179
	S-A6-6	0.0163649	-0.000386533	0.00618429	TRUE	27			8.77569	1.01992	1.02379	1.01562	1.01568	1.01591	1.0031	1.00514	1.00019	0.99187	0.99705	0.998784	0.989207	1.02281	1.01416	1.00726	1.01108	1.0036	1.00548	1.00087	0.996446	0.997939	1.00023	0.992959	1.01624	1.00963	1.0112	1.00439	1.00972	1.00388	1.00052	1.00101	1.00348	0.99926	1.00948	1.01031	1.00543	1.00391	1.0057	1.00075	1.00183
	S-A7-6	0.0418867	-0.000200665	0.00141677	TRUE	32.5			8.78954	1.02032	1.02426	1.01594	1.01599	1.01623	1.00316	1.00524	1.00019	0.991708	0.996991	0.998759	0.988992	1.02327	1.01445	1.00741	1.0113	1.00367	1.00559	1.00088	0.996375	0.997898	1.00023	0.992819	1.01657	1.00982	1.01143	1.00447	1.00992	1.00396	1.00053	1.00104	1.00355	0.999245	1.00967	1.01052	1.00554	1.00399	1.00582	1.00077	1.00187
	S-A8-6	0.0549199	-7.12824e-05	0.00141677	TRUE	38			8.80339	1.02072	1.02474	1.01625	1.0163	1.01655	1.00322	1.00534	1.0002	0.991546	0.996933	0.998735	0.988777	1.02372	1.01473	1.00756	1.01152	1.00374	1.0057	1.0009	0.996304	0.997858	1.00024	0.992679	1.01689	1.01001	1.01165	1.00456	1.01011	1.00403	1.00054	1.00106	1.00362	0.999231	1.00986	1.01072	1.00565	1.00407	1.00593	1.00078	1.0019
	S-A9-6	0.0119113	0.000965839	0.0383964	TRUE	45			8.81723	1.02111	1.02521	1.01656	1.01662	1.01687	1.00328	1.00544	1.0002	0.991384	0.996874	0.998711	0.988562	1.02418	1.01501	1.0077	1.01174	1.00381	1.00581	1.00092	0.996234	0.997817	1.00024	0.992539	1.01722	1.0102	1.01187	1.00465	1.0103	1.00411	1.00055	1.00108	1.00369	0.999216	1.01004	1.01093	1.00576	1.00415	1.00605	1.0008	1.00194
	S-A10-6	0.0609866	-0.000308732	0.00141677	TRUE	52			8.83108	1.02151	1.02569	1.01687	1.01693	1.01718	1.00335	1.00555	1.00021	0.991222	0.996816	0.998687	0.988347	1.02463	1.0153	1.00785	1.01196	1.00389	1.00592	1.00094	0.996163	0.997776	1.00025	0.992398	1.01754	1.01039	1.0121	1.00474	1.0105	1.00419	1.00056	1.0011	1.00376	0.999202	1.01023	1.01113	1.00587	1.00423	1.00616	1.00082	1.00198
	S-A11-6	0.0646925	0.00137831	0.00141677	TRUE	60			8.84493	1.02191	1.02616	1.01718	1.01724	1.0175	1.00341	1.00565	1.00021	0.99106	0.996757	0.998663	0.988132	1.02509	1.01558	1.00799	1.01219	1.00396	1.00603	1.00095	0.996092	0.997735	1.00025	0.992258	1.01786	1.01059	1.01232	1.00482	1.01069	1.00427	1.00058	1.00112	1.00383	0.999187	1.01042	1.01134	1.00598	1.0043	1.00627	1.00083	1.00201
	S-A12-6	0.0440975	0.00157418	0.00141677	TRUE	66			8.85878	1.02231	1.02664	1.0175	1.01756	1.01782	1.00347	1.00575	1.00021	0.990898	0.996698	0.998639	0.987917	1.02554	1.01586	1.00814	1.01241	1.00403	1.00614	1.00097	0.996021	0.997694	1.00026	0.992118	1.01819	1.01078	1.01254	1.00491	1.01089	1.00435	1.00059	1.00114	1.0039	0.999173	1.01061	1.01155	1.00608	1.00438	1.00639	1.00085	1.00205
	S-A7-7	0.0779989	0.000486323	0.00141677	TRUE	37			8.87262	1.0227	1.02711	1.01781	1.01787	1.01814	1.00353	1.00585	1.00022	0.990736	0.99664	0.998616	0.987703	1.026	1.01614	1.00828	1.01263	1.0041	1.00625	1.00099	0.995951	0.997653	1.00026	0.991978	1.01851	1.01097	1.01277	1.005	1.01108	1.00442	1.0006	1.00116	1.00397	0.999159	1.0108	1.01175	1.00619	1.00446	1.0065	1.00086	1.00209
	S-A8-7	0.0385401	0.000819309	0.00141677	TRUE	43			8.88647	1.0231	1.02759	1.01812	1.01818	1.01845	1.00359	1.00596	1.00022	0.990574	0.996582	0.998592	0.987488	1.02645	1.01643	1.00843	1.01285	1.00417	1.00636	1.00101	0.99588	0.997613	1.00027	0.991838	1.01884	1.01116	1.01299	1.00509	1.01127	1.0045	1.00061	1.00118	1.00403	0.999144	1.01099	1.01196	1.0063	1.00454	1.00662	1.00088	1.00212
	S-A9-7	0.0272487	0.00105412	0.00141677	TRUE	50.5			8.90032	1.0235	1.02806	1.01843	1.0185	1.01877	1.00366	1.00606	1.00023	0.990412	0.996523	0.998568	0.987273	1.02691	1.01671	1.00857	1.01307	1.00425	1.00646	1.00102	0.995809	0.997572	1.00027	0.991698	1.01916	1.01136	1.01322	1.00517	1.01147	1.00458	1.00062	1.0012	1.0041	0.99913	1.01118	1.01216	1.00641	1.00462	1.00673	1.00089	1.00216
	S-A10-7	0.0458797	0.00112897	0.00141677	TRUE	58			8.91416	1.0239	1.02854	1.01874	1.01881	1.01909	1.00372	1.00616	1.00023	0.99025	0.996465	0.998544	0.987059	1.02736	1.01699	1.00872	1.01329	1.00432	1.00657	1.00104	0.995738	0.997531	1.00028	0.991558	1.01949	1.01155	1.01344	1.00526	1.01166	1.00466	1.00063	1.00122	1.00417	0.999116	1.01137	1.01237	1.00652	1.0047	1.00685	1.00091	1.0022
	S-A11-7	0.0492042	0.00152229	0.00141677	TRUE	65			8.92801	1.02429	1.02901	1.01906	1.01912	1.01941	1.00378	1.00626	1.00023	0.990088	0.996406	0.99852	0.986845	1.02782	1.01727	1.00886	1.01351	1.00439	1.00668	1.00106	0.995668	0.99749	1.00028	0.991418	1.01981	1.01174	1.01366	1.00535	1.01186	1.00473	1.00064	1.00124	1.00424	0.999101	1.01156	1.01257	1.00663	1.00477	1.00696	1.00092	1.00223
	S-A12-7	0.0254781	0.00187031	0.00141677	TRUE	69			8.94186	1.02469	1.02949	1.01937	1.01943	1.01972	1.00384	1.00637	1.00024	0.989927	0.996348	0.998496	0.98663	1.02827	1.01756	1.00901	1.01373	1.00446	1.00679	1.00108	0.995597	0.99745	1.00029	0.991279	1.02013	1.01193	1.01389	1.00544	1.01205	1.00481	1.00065	1.00126	1.00431	0.999087	1.01175	1.01278	1.00674	1.00485	1.00707	1.00094	1.00227
	S-A8-8	0.0195397	0.000284569	0.00403045	TRUE	49			8.95571	1.02509	1.02996	1.01968	1.01975	1.02004	1.0039	1.00647	1.00024	0.989765	0.99629	0.998473	0.986416	1.02873	1.01784	1.00915	1.01396	1.00453	1.0069	1.00109	0.995527	0.997409	1.00029	0.991139	1.02046	1.01212	1.01411	1.00553	1.01224	1.00489	1.00066	1.00128	1.00438	0.999073	1.01194	1.01299	1.00684	1.00493	1.00719	1.00095	1.00231
	S-A9-8	0.00935266	0.000736747	0.0768246	FALSE	54.5			8.96955	1.02548	1.03044	1.01999	1.02006	1.02036	1.00397	1.00657	1.00025	0.989603	0.996231	0.998449	0.986202	1.02918	1.01812	1.0093	1.01418	1.00461	1.00701	1.00111	0.995456	0.997368	1.0003	0.990999	1.02078	1.01232	1.01433	1.00561	1.01244	1.00497	1.00067	1.0013	1.00445	0.999059	1.01213	1.01319	1.00695	1.00501	1.0073	1.00097	1.00235
	S-A10-8	0.0525434	0.000948625	0.00141677	TRUE	63			8.9834	1.02588	1.03091	1.0203	1.02037	1.02068	1.00403	1.00667	1.00025	0.989442	0.996173	0.998425	0.985988	1.02964	1.0184	1.00944	1.0144	1.00468	1.00712	1.00113	0.995386	0.997328	1.0003	0.99086	1.0211	1.01251	1.01456	1.0057	1.01263	1.00504	1.00068	1.00132	1.00452	0.999045	1.01232	1.0134	1.00706	1.00509	1.00742	1.00098	1.00238
	S-A11-8	0.0690271	0.00112107	0.00141677	TRUE	68			8.99725	1.02628	1.03138	1.02061	1.02068	1.02099	1.00409	1.00678	1.00026	0.98928	0.996115	0.998401	0.985774	1.03009	1.01869	1.00959	1.01462	1.00475	1.00723	1.00115	0.995315	0.997287	1.00031	0.99072	1.02143	1.0127	1.01478	1.00579	1.01283	1.00512	1.00069	1.00134	1.00459	0.99903	1.01251	1.0136	1.00717	1.00516	1.00753	1.001	1.00242
	S-A12-8	0.0250039	0.00103293	0.00141677	TRUE	72			9.01109	1.02668	1.03186	1.02093	1.021	1.02131	1.00415	1.00688	1.00026	0.989118	0.996057	0.998378	0.98556	1.03055	1.01897	1.00973	1.01484	1.00482	1.00734	1.00116	0.995245	0.997247	1.00031	0.990581	1.02175	1.01289	1.01501	1.00588	1.01302	1.0052	1.0007	1.00137	1.00466	0.999016	1.01269	1.01381	1.00728	1.00524	1.00764	1.00101	1.00246
	S-A9-9	0.016803	0.000952411	0.00618429	TRUE	62			9.02494	1.02707	1.03233	1.02124	1.02131	1.02163	1.00421	1.00698	1.00026	0.988957	0.995999	0.998354	0.985347	1.031	1.01925	1.00988	1.01506	1.00489	1.00745	1.00118	0.995174	0.997206	1.00032	0.990441	1.02208	1.01309	1.01523	1.00596	1.01321	1.00528	1.00071	1.00139	1.00473	0.999002	1.01288	1.01402	1.00739	1.00532	1.00776	1.00103	1.00249
	S-A10-9	0.0518282	0.000926987	0.00141677	TRUE	67			9.03879	1.02747	1.0328	1.02155	1.02162	1.02195	1.00428	1.00708	1.00027	0.988795	0.995941	0.99833	0.985133	1.03146	1.01953	1.01002	1.01528	1.00496	1.00756	1.0012	0.995104	0.997166	1.00032	0.990302	1.0224	1.01328	1.01545	1.00605	1.01341	1.00535	1.00072	1.00141	1.0048	0.998988	1.01307	1.01422	1.00749	1.0054	1.00787	1.00104	1.00253
	S-A11-9	0.106873	0.00127013	0.00141677	TRUE	71			9.05264	1.02787	1.03328	1.02186	1.02193	1.02226	1.00434	1.00719	1.00027	0.988634	0.995883	0.998307	0.984919	1.03191	1.01982	1.01017	1.0155	1.00504	1.00767	1.00122	0.995033	0.997125	1.00033	0.990162	1.02272	1.01347	1.01568	1.00614	1.0136	1.00543	1.00074	1.00143	1.00487	0.998974	1.01326	1.01443	1.0076	1.00548	1.00799	1.00106	1.00257
	S-A12-9	0.0530421	0.00134489	0.00141677	TRUE	74			9.06648	1.02826	1.03375	1.02217	1.02225	1.02258	1.0044	1.00729	1.00028	0.988473	0.995825	0.998283	0.984706	1.03237	1.0201	1.01031	1.01572	1.00511	1.00778	1.00124	0.994963	0.997085	1.00033	0.990023	1.02305	1.01366	1.0159	1.00623	1.01379	1.00551	1.00075	1.00145	1.00494	0.99896	1.01345	1.01463	1.00771	1.00556	1.0081	1.00108	1.00261
	S-A10-10	0.0024445	0.000343046	0.482517	FALSE	70			9.08033	1.02866	1.03423	1.02248	1.02256	1.0229	1.00446	1.00739	1.00028	0.988311	0.995767	0.99826	0.984493	1.03282	1.02038	1.01046	1.01595	1.00518	1.00789	1.00125	0.994893	0.997045	1.00034	0.989884	1.02337	1.01385	1.01612	1.00631	1.01399	1.00559	1.00076	1.00147	1.00501	0.998946	1.01364	1.01484	1.00782	1.00563	1.00821	1.00109	1.00264
	S-A11-10	0.0547839	0.00105396	0.00141677	TRUE	73			9.09418	1.02906	1.0347	1.0228	1.02287	1.02321	1.00452	1.00749	1.00028	0.98815	0.995709	0.998236	0.984279	1.03327	1.02066	1.0106	1.01617	1.00525	1.008	1.00127	0.994822	0.997004	1.00034	0.989745	1.02369	1.01405	1.01635	1.0064	1.01418	1.00566	1.00077	1.00149	1.00508	0.998933	1.01383	1.01504	1.00793	1.00571	1.00833	1.00111	1.00268
	S-A12-10	0.0329651	0.000983298	0.00141677	TRUE	76			9.10802	1.02945	1.03517	1.02311	1.02318	1.02353	1.00459	1.0076	1.00029	0.987989	0.995651	0.998213	0.984066	1.03373	1.02094	1.01075	1.01639	1.00532	1.00811	1.00129	0.994752	0.996964	1.00035	0.989606	1.02402	1.01424	1.01657	1.00649	1.01438	1.00574	1.00078	1.00151	1.00515	0.998919	1.01402	1.01525	1.00804	1.00579	1.00844	1.00112	1.00272
	S-A11-11	0.0547405	0.000178531	0.00141677	TRUE	75			9.12187	1.02985	1.03565	1.02342	1.0235	1.02385	1.00465	1.0077	1.00029	0.987828	0.995593	0.99819	0.983853	1.03418	1.02123	1.01089	1.01661	1.0054	1.00822	1.00131	0.994682	0.996924	1.00035	0.989467	1.02434	1.01443	1.01679	1.00658	1.01457	1.00582	1.00079	1.00153	1.00522	0.998905	1.01421	1.01546	1.00815	1.00587	1.00856	1.00114	1.00275
	S-A12-11	0.0435881	0.00128609	0.00141677	TRUE	77			9.13572	1.03024	1.03612	1.02373	1.02381	1.02417	1.00471	1.0078	1.0003	0.987667	0.995535	0.998166	0.98364	1.03463	1.02151	1.01104	1.01683	1.00547	1.00833	1.00132	0.994612	0.996884	1.00036	0.989328	1.02466	1.01462	1.01702	1.00666	1.01476	1.0059	1.0008	1.00155	1.00529	0.998891	1.0144	1.01566	1.00825	1.00595	1.00867	1.00115	1.00279
	S-A12-12	0.013305	0.000437276	0.0220973	TRUE	78			9.14957	1.03064	1.03659	1.02404	1.02412	1.02448	1.00477	1.0079	1.0003	0.987506	0.995478	0.998143	0.983428	1.03509	1.02179	1.01118	1.01705	1.00554	1.00843	1.00134	0.994541	0.996843	1.00037	0.989189	1.02498	1.01481	1.01724	1.00675	1.01496	1.00597	1.00081	1.00157	1.00536	0.998878	1.01459	1.01587	1.00836	1.00602	1.00879	1.00117	1.00283
									9.16341	1.03104	1.03706	1.02435	1.02443	1.0248	1.00483	1.008	1.00031	0.987345	0.99542	0.99812	0.983215	1.03554	1.02207	1.01133	1.01727	1.00561	1.00854	1.00136	0.994471	0.996803	1.00037	0.989051	1.02531	1.01501	1.01746	1.00684	1.01515	1.00605	1.00082	1.0016	1.00543	0.998864	1.01477	1.01607	1.00847	1.0061	1.0089	1.00118	1.00287
									9.17726	1.03143	1.03754	1.02466	1.02474	1.02512	1.00489	1.00811	1.00031	0.987184	0.995362	0.998097	0.983003	1.036	1.02235	1.01147	1.01749	1.00568	1.00865	1.00138	0.994401	0.996763	1.00038	0.988912	1.02563	1.0152	1.01769	1.00693	1.01534	1.00613	1.00083	1.00162	1.0055	0.99885	1.01496	1.01628	1.00858	1.00618	1.00901	1.0012	1.0029
									9.19111	1.03183	1.03801	1.02497	1.02506	1.02543	1.00496	1.00821	1.00031	0.987023	0.995305	0.998073	0.98279	1.03645	1.02263	1.01162	1.01771	1.00576	1.00876	1.0014	0.994331	0.996723	1.00038	0.988773	1.02595	1.01539	1.01791	1.00701	1.01554	1.00621	1.00084	1.00164	1.00557	0.998837	1.01515	1.01648	1.00869	1.00626	1.00913	1.00121	1.00294
									9.20495	1.03222	1.03848	1.02529	1.02537	1.02575	1.00502	1.00831	1.00032	0.986863	0.995247	0.99805	0.982578	1.0369	1.02292	1.01176	1.01793	1.00583	1.00887	1.00141	0.994261	0.996683	1.00039	0.988635	1.02628	1.01558	1.01813	1.0071	1.01573	1.00628	1.00085	1.00166	1.00564	0.998823	1.01534	1.01669	1.0088	1.00634	1.00924	1.00123	1.00298
									9.2188	1.03262	1.03895	1.0256	1.02568	1.02607	1.00508	1.00841	1.00032	0.986702	0.99519	0.998027	0.982366	1.03735	1.0232	1.0119	1.01815	1.0059	1.00898	1.00143	0.994191	0.996643	1.00039	0.988496	1.0266	1.01577	1.01836	1.00719	1.01592	1.00636	1.00086	1.00168	1.00571	0.99881	1.01553	1.01689	1.0089	1.00642	1.00936	1.00125	1.00302
									9.23265	1.03301	1.03943	1.02591	1.02599	1.02638	1.00514	1.00852	1.00033	0.986541	0.995132	0.998004	0.982154	1.03781	1.02348	1.01205	1.01838	1.00597	1.00909	1.00145	0.994121	0.996603	1.0004	0.988358	1.02692	1.01596	1.01858	1.00727	1.01612	1.00644	1.00088	1.0017	1.00578	0.998796	1.01572	1.0171	1.00901	1.00649	1.00947	1.00126	1.00305
									9.2465	1.03341	1.0399	1.02622	1.0263	1.0267	1.0052	1.00862	1.00033	0.986381	0.995075	0.997981	0.981942	1.03826	1.02376	1.01219	1.0186	1.00604	1.0092	1.00147	0.994051	0.996564	1.0004	0.98822	1.02724	1.01616	1.0188	1.00736	1.01631	1.00652	1.00089	1.00172	1.00585	0.998783	1.01591	1.01731	1.00912	1.00657	1.00958	1.00128	1.00309
									9.26034	1.0338	1.04037	1.02653	1.02661	1.02702	1.00527	1.00872	1.00034	0.986221	0.995018	0.997958	0.98173	1.03871	1.02404	1.01234	1.01882	1.00611	1.00931	1.00149	0.993981	0.996524	1.00041	0.988082	1.02757	1.01635	1.01903	1.00745	1.0165	1.0066	1.0009	1.00174	1.00592	0.99877	1.0161	1.01751	1.00923	1.00665	1.0097	1.00129	1.00313
									9.27419	1.0342	1.04084	1.02684	1.02693	1.02733	1.00533	1.00882	1.00034	0.98606	0.994961	0.997935	0.981519	1.03917	1.02432	1.01248	1.01904	1.00619	1.00942	1.0015	0.993912	0.996484	1.00042	0.987944	1.02789	1.01654	1.01925	1.00754	1.0167	1.00667	1.00091	1.00177	1.00599	0.998756	1.01629	1.01772	1.00934	1.00673	1.00981	1.00131	1.00317
									9.28804	1.03459	1.04131	1.02715	1.02724	1.02765	1.00539	1.00892	1.00035	0.9859	0.994903	0.997913	0.981307	1.03962	1.0246	1.01263	1.01926	1.00626	1.00953	1.00152	0.993842	0.996444	1.00042	0.987806	1.02821	1.01673	1.01947	1.00762	1.01689	1.00675	1.00092	1.00179	1.00606	0.998743	1.01647	1.01792	1.00945	1.00681	1.00993	1.00132	1.0032
									9.30189	1.03499	1.04179	1.02746	1.02755	1.02796	1.00545	1.00903	1.00035	0.98574	0.994846	0.99789	0.981096	1.04007	1.02488	1.01277	1.01948	1.00633	1.00964	1.00154	0.993772	0.996405	1.00043	0.987668	1.02853	1.01692	1.0197	1.00771	1.01708	1.00683	1.00093	1.00181	1.00613	0.99873	1.01666	1.01813	1.00955	1.00688	1.01004	1.00134	1.00324
									9.31573	1.03538	1.04226	1.02777	1.02786	1.02828	1.00551	1.00913	1.00036	0.98558	0.994789	0.997867	0.980885	1.04052	1.02517	1.01292	1.0197	1.0064	1.00975	1.00156	0.993702	0.996365	1.00043	0.98753	1.02885	1.01711	1.01992	1.0078	1.01727	1.00691	1.00094	1.00183	1.0062	0.998717	1.01685	1.01833	1.00966	1.00696	1.01016	1.00136	1.00328
									9.32958	1.03578	1.04273	1.02808	1.02817	1.0286	1.00558	1.00923	1.00036	0.98542	0.994732	0.997844	0.980674	1.04098	1.02545	1.01306	1.01992	1.00647	1.00986	1.00158	0.993633	0.996325	1.00044	0.987393	1.02918	1.01731	1.02014	1.00789	1.01747	1.00698	1.00095	1.00185	1.00627	0.998704	1.01704	1.01854	1.00977	1.00704	1.01027	1.00137	1.00332
									9.34343	1.03617	1.0432	1.02839	1.02848	1.02891	1.00564	1.00933	1.00036	0.98526	0.994675	0.997822	0.980463	1.04143	1.02573	1.01321	1.02014	1.00655	1.00996	1.00159	0.993563	0.996286	1.00045	0.987255	1.0295	1.0175	1.02037	1.00797	1.01766	1.00706	1.00096	1.00187	1.00634	0.998691	1.01723	1.01874	1.00988	1.00712	1.01038	1.00139	1.00335
									9.35727	1.03657	1.04367	1.0287	1.02879	1.02923	1.0057	1.00944	1.00037	0.9851	0.994619	0.997799	0.980253	1.04188	1.02601	1.01335	1.02036	1.00662	1.01007	1.00161	0.993494	0.996247	1.00045	0.987118	1.02982	1.01769	1.02059	1.00806	1.01785	1.00714	1.00097	1.00189	1.00641	0.998678	1.01742	1.01895	1.00999	1.0072	1.0105	1.0014	1.00339
									9.37112	1.03696	1.04414	1.02901	1.0291	1.02955	1.00576	1.00954	1.00037	0.98494	0.994562	0.997777	0.980042	1.04233	1.02629	1.0135	1.02058	1.00669	1.01018	1.00163	0.993424	0.996207	1.00046	0.98698	1.03014	1.01788	1.02081	1.00815	1.01805	1.00722	1.00098	1.00192	1.00648	0.998665	1.01761	1.01915	1.01009	1.00727	1.01061	1.00142	1.00343
									9.38497	1.03736	1.04461	1.02932	1.02941	1.02986	1.00582	1.00964	1.00038	0.98478	0.994505	0.997754	0.979832	1.04278	1.02657	1.01364	1.0208	1.00676	1.01029	1.00165	0.993355	0.996168	1.00047	0.986843	1.03046	1.01807	1.02104	1.00823	1.01824	1.00729	1.001	1.00194	1.00655	0.998652	1.01779	1.01936	1.0102	1.00735	1.01073	1.00143	1.00347
									9.39882	1.03775	1.04508	1.02964	1.02973	1.03018	1.00589	1.00974	1.00038	0.984621	0.994448	0.997732	0.979622	1.04323	1.02685	1.01378	1.02102	1.00683	1.0104	1.00167	0.993285	0.996129	1.00047	0.986706	1.03078	1.01826	1.02126	1.00832	1.01843	1.00737	1.00101	1.00196	1.00662	0.998639	1.01798	1.01956	1.01031	1.00743	1.01084	1.00145	1.00351
									9.41266	1.03814	1.04555	1.02995	1.03004	1.03049	1.00595	1.00984	1.00039	0.984461	0.994392	0.997709	0.979412	1.04368	1.02713	1.01393	1.02124	1.0069	1.01051	1.00169	0.993216	0.996089	1.00048	0.986569	1.03111	1.01846	1.02148	1.00841	1.01862	1.00745	1.00102	1.00198	1.00669	0.998627	1.01817	1.01977	1.01042	1.00751	1.01095	1.00147	1.00354
									9.42651	1.03854	1.04602	1.03026	1.03035	1.03081	1.00601	1.00995	1.00039	0.984302	0.994335	0.997687	0.979202	1.04414	1.02741	1.01407	1.02146	1.00698	1.01062	1.0017	0.993147	0.99605	1.00048	0.986432	1.03143	1.01865	1.0217	1.0085	1.01882	1.00753	1.00103	1.002	1.00676	0.998614	1.01836	1.01997	1.01053	1.00759	1.01107	1.00148	1.00358
									9.44036	1.03893	1.04649	1.03057	1.03066	1.03112	1.00607	1.01005	1.0004	0.984142	0.994279	0.997665	0.978992	1.04459	1.02769	1.01422	1.02168	1.00705	1.01073	1.00172	0.993077	0.996011	1.00049	0.986295	1.03175	1.01884	1.02193	1.00858	1.01901	1.0076	1.00104	1.00202	1.00683	0.998602	1.01855	1.02018	1.01064	1.00766	1.01118	1.0015	1.00362
									9.4542	1.03932	1.04696	1.03088	1.03097	1.03144	1.00613	1.01015	1.0004	0.983983	0.994223	0.997643	0.978783	1.04504	1.02797	1.01436	1.0219	1.00712	1.01084	1.00174	0.993008	0.995972	1.0005	0.986159	1.03207	1.01903	1.02215	1.00867	1.0192	1.00768	1.00105	1.00205	1.00691	0.998589	1.01874	1.02038	1.01074	1.00774	1.0113	1.00151	1.00366
									9.46805	1.03972	1.04743	1.03119	1.03128	1.03175	1.00619	1.01025	1.00041	0.983824	0.994166	0.99762	0.978574	1.04549	1.02825	1.01451	1.02212	1.00719	1.01095	1.00176	0.992939	0.995933	1.0005	0.986022	1.03239	1.01922	1.02237	1.00876	1.01939	1.00776	1.00106	1.00207	1.00698	0.998577	1.01893	1.02059	1.01085	1.00782	1.01141	1.00153	1.0037
									9.4819	1.04011	1.0479	1.0315	1.03159	1.03207	1.00626	1.01035	1.00041	0.983665	0.99411	0.997598	0.978365	1.04594	1.02853	1.01465	1.02234	1.00726	1.01106	1.00178	0.99287	0.995894	1.00051	0.985886	1.03271	1.01941	1.02259	1.00884	1.01959	1.00784	1.00107	1.00209	1.00705	0.998564	1.01911	1.02079	1.01096	1.0079	1.01153	1.00155	1.00373
									9.49575	1.0405	1.04837	1.03181	1.0319	1.03239	1.00632	1.01045	1.00042	0.983506	0.994054	0.997576	0.978156	1.04639	1.02881	1.01479	1.02256	1.00734	1.01117	1.0018	0.992801	0.995855	1.00052	0.98575	1.03303	1.0196	1.02282	1.00893	1.01978	1.00791	1.00108	1.00211	1.00712	0.998552	1.0193	1.021	1.01107	1.00798	1.01164	1.00156	1.00377
									9.50959	1.0409	1.04884	1.03212	1.03221	1.0327	1.00638	1.01056	1.00042	0.983347	0.993998	0.997554	0.977947	1.04684	1.02909	1.01494	1.02278	1.00741	1.01127	1.00182	0.992732	0.995817	1.00052	0.985613	1.03335	1.01979	1.02304	1.00902	1.01997	1.00799	1.0011	1.00213	1.00719	0.99854	1.01949	1.0212	1.01118	1.00805	1.01175	1.00158	1.00381
									9.52344	1.04129	1.04931	1.03242	1.03252	1.03302	1.00644	1.01066	1.00043	0.983188	0.993942	0.997533	0.977739	1.04729	1.02937	1.01508	1.023	1.00748	1.01138	1.00183	0.992663	0.995778	1.00053	0.985477	1.03367	1.01999	1.02326	1.00911	1.02016	1.00807	1.00111	1.00216	1.00726	0.998528	1.01968	1.02141	1.01128	1.00813	1.01187	1.00159	1.00385
									9.53729	1.04168	1.04978	1.03273	1.03283	1.03333	1.0065	1.01076	1.00043	0.98303	0.993886	0.997511	0.977531	1.04774	1.02965	1.01523	1.02322	1.00755	1.01149	1.00185	0.992594	0.995739	1.00054	0.985342	1.03399	1.02018	1.02348	1.00919	1.02036	1.00815	1.00112	1.00218	1.00733	0.998515	1.01987	1.02161	1.01139	1.00821	1.01198	1.00161	1.00389
									9.55113	1.04207	1.05025	1.03304	1.03314	1.03365	1.00657	1.01086	1.00044	0.982871	0.993831	0.997489	0.977323	1.04819	1.02993	1.01537	1.02344	1.00762	1.0116	1.00187	0.992526	0.995701	1.00055	0.985206	1.03431	1.02037	1.02371	1.00928	1.02055	1.00822	1.00113	1.0022	1.0074	0.998503	1.02006	1.02182	1.0115	1.00829	1.0121	1.00163	1.00393
									9.56498	1.04247	1.05072	1.03335	1.03345	1.03396	1.00663	1.01096	1.00044	0.982713	0.993775	0.997467	0.977115	1.04864	1.03021	1.01552	1.02366	1.00769	1.01171	1.00189	0.992457	0.995662	1.00055	0.98507	1.03463	1.02056	1.02393	1.00937	1.02074	1.0083	1.00114	1.00222	1.00747	0.998491	1.02024	1.02202	1.01161	1.00837	1.01221	1.00164	1.00396
									9.57883	1.04286	1.05119	1.03366	1.03376	1.03427	1.00669	1.01107	1.00045	0.982554	0.993719	0.997446	0.976907	1.04909	1.03049	1.01566	1.02388	1.00777	1.01182	1.00191	0.992388	0.995624	1.00056	0.984935	1.03495	1.02075	1.02415	1.00945	1.02093	1.00838	1.00115	1.00225	1.00754	0.99848	1.02043	1.02223	1.01172	1.00844	1.01233	1.00166	1.004
									9.59268	1.04325	1.05165	1.03397	1.03407	1.03459	1.00675	1.01117	1.00045	0.982396	0.993664	0.997424	0.9767	1.04954	1.03077	1.0158	1.0241	1.00784	1.01193	1.00193	0.99232	0.995585	1.00057	0.984799	1.03527	1.02094	1.02437	1.00954	1.02112	1.00846	1.00116	1.00227	1.00761	0.998468	1.02062	1.02243	1.01182	1.00852	1.01244	1.00167	1.00404
									9.60652	1.04364	1.05212	1.03428	1.03437	1.0349	1.00681	1.01127	1.00046	0.982238	0.993608	0.997403	0.976493	1.04999	1.03105	1.01595	1.02432	1.00791	1.01204	1.00195	0.992251	0.995547	1.00057	0.984664	1.03559	1.02113	1.0246	1.00963	1.02132	1.00853	1.00117	1.00229	1.00768	0.998456	1.02081	1.02263	1.01193	1.0086	1.01255	1.00169	1.00408
									9.62037	1.04403	1.05259	1.03459	1.03468	1.03522	1.00687	1.01137	1.00046	0.98208	0.993553	0.997381	0.976286	1.05043	1.03133	1.01609	1.02454	1.00798	1.01215	1.00197	0.992183	0.995509	1.00058	0.984529	1.03591	1.02132	1.02482	1.00972	1.02151	1.00861	1.00119	1.00231	1.00775	0.998444	1.021	1.02284	1.01204	1.00868	1.01267	1.00171	1.00412
									9.63422	1.04443	1.05306	1.0349	1.03499	1.03553	1.00694	1.01147	1.00047	0.981922	0.993498	0.99736	0.976079	1.05088	1.03161	1.01624	1.02476	1.00805	1.01226	1.00199	0.992114	0.995471	1.00059	0.984394	1.03623	1.02151	1.02504	1.0098	1.0217	1.00869	1.0012	1.00234	1.00782	0.998433	1.02118	1.02304	1.01215	1.00876	1.01278	1.00172	1.00416
									9.64806	1.04482	1.05353	1.03521	1.0353	1.03585	1.007	1.01157	1.00047	0.981765	0.993443	0.997339	0.975872	1.05133	1.03189	1.01638	1.02498	1.00812	1.01237	1.002	0.992046	0.995433	1.0006	0.984259	1.03655	1.0217	1.02526	1.00989	1.02189	1.00877	1.00121	1.00236	1.00789	0.998421	1.02137	1.02325	1.01226	1.00883	1.0129	1.00174	1.0042
									9.66191	1.04521	1.05399	1.03552	1.03561	1.03616	1.00706	1.01167	1.00048	0.981607	0.993388	0.997318	0.975666	1.05178	1.03216	1.01652	1.0252	1.0082	1.01247	1.00202	0.991978	0.995395	1.0006	0.984125	1.03687	1.02189	1.02549	1.00998	1.02208	1.00884	1.00122	1.00238	1.00796	0.99841	1.02156	1.02345	1.01236	1.00891	1.01301	1.00176	1.00424
									9.67576	1.0456	1.05446	1.03583	1.03592	1.03648	1.00712	1.01178	1.00048	0.98145	0.993333	0.997297	0.97546	1.05223	1.03244	1.01667	1.02542	1.00827	1.01258	1.00204	0.991909	0.995357	1.00061	0.98399	1.03719	1.02209	1.02571	1.01006	1.02227	1.00892	1.00123	1.0024	1.00804	0.998399	1.02175	1.02366	1.01247	1.00899	1.01313	1.00177	1.00427
									9.68961	1.04599	1.05493	1.03613	1.03623	1.03679	1.00718	1.01188	1.00049	0.981292	0.993278	0.997276	0.975254	1.05268	1.03272	1.01681	1.02564	1.00834	1.01269	1.00206	0.991841	0.995319	1.00062	0.983856	1.03751	1.02228	1.02593	1.01015	1.02246	1.009	1.00124	1.00243	1.00811	0.998388	1.02194	1.02386	1.01258	1.00907	1.01324	1.00179	1.00431
									9.70345	1.04638	1.05539	1.03644	1.03654	1.0371	1.00725	1.01198	1.0005	0.981135	0.993223	0.997255	0.975049	1.05312	1.033	1.01696	1.02586	1.00841	1.0128	1.00208	0.991773	0.995281	1.00063	0.983722	1.03782	1.02247	1.02615	1.01024	1.02266	1.00908	1.00126	1.00245	1.00818	0.998376	1.02212	1.02406	1.01269	1.00915	1.01335	1.0018	1.00435
									9.7173	1.04677	1.05586	1.03675	1.03685	1.03742	1.00731	1.01208	1.0005	0.980978	0.993168	0.997234	0.974843	1.05357	1.03328	1.0171	1.02608	1.00848	1.01291	1.0021	0.991705	0.995244	1.00063	0.983588	1.03814	1.02266	1.02637	1.01032	1.02285	1.00916	1.00127	1.00247	1.00825	0.998365	1.02231	1.02427	1.01279	1.00922	1.01347	1.00182	1.00439
									9.73115	1.04716	1.05632	1.03706	1.03715	1.03773	1.00737	1.01218	1.00051	0.980821	0.993114	0.997213	0.974638	1.05402	1.03356	1.01724	1.02629	1.00855	1.01302	1.00212	0.991637	0.995206	1.00064	0.983454	1.03846	1.02285	1.0266	1.01041	1.02304	1.00923	1.00128	1.00249	1.00832	0.998354	1.0225	1.02447	1.0129	1.0093	1.01358	1.00184	1.00443
									9.74499	1.04755	1.05679	1.03737	1.03746	1.03804	1.00743	1.01228	1.00051	0.980664	0.993059	0.997193	0.974434	1.05446	1.03383	1.01739	1.02651	1.00863	1.01313	1.00214	0.991569	0.995169	1.00065	0.98332	1.03878	1.02304	1.02682	1.0105	1.02323	1.00931	1.00129	1.00252	1.00839	0.998343	1.02269	1.02468	1.01301	1.00938	1.0137	1.00185	1.00447
									9.75884	1.04794	1.05726	1.03768	1.03777	1.03836	1.00749	1.01238	1.00052	0.980507	0.993005	0.997172	0.974229	1.05491	1.03411	1.01753	1.02673	1.0087	1.01324	1.00216	0.991502	0.995131	1.00066	0.983187	1.0391	1.02323	1.02704	1.01058	1.02342	1.00939	1.0013	1.00254	1.00846	0.998333	1.02287	1.02488	1.01312	1.00946	1.01381	1.00187	1.00451
									9.77269	1.04833	1.05772	1.03798	1.03808	1.03867	1.00755	1.01249	1.00052	0.980351	0.992951	0.997152	0.974025	1.05536	1.03439	1.01767	1.02695	1.00877	1.01334	1.00218	0.991434	0.995094	1.00067	0.983053	1.03942	1.02342	1.02726	1.01067	1.02361	1.00947	1.00131	1.00256	1.00853	0.998322	1.02306	1.02509	1.01323	1.00954	1.01393	1.00189	1.00455
									9.78654	1.04872	1.05819	1.03829	1.03839	1.03898	1.00762	1.01259	1.00053	0.980194	0.992897	0.997131	0.973821	1.0558	1.03467	1.01782	1.02717	1.00884	1.01345	1.0022	0.991366	0.995057	1.00068	0.98292	1.03973	1.02361	1.02748	1.01076	1.0238	1.00954	1.00132	1.00259	1.0086	0.998311	1.02325	1.02529	1.01333	1.00961	1.01404	1.0019	1.00459
									9.80038	1.04911	1.05865	1.0386	1.03869	1.0393	1.00768	1.01269	1.00054	0.980038	0.992843	0.997111	0.973617	1.05625	1.03495	1.01796	1.02739	1.00891	1.01356	1.00222	0.991299	0.99502	1.00068	0.982787	1.04005	1.0238	1.0277	1.01084	1.02399	1.00962	1.00134	1.00261	1.00867	0.998301	1.02344	1.02549	1.01344	1.00969	1.01415	1.00192	1.00463
									9.81423	1.0495	1.05912	1.03891	1.039	1.03961	1.00774	1.01279	1.00054	0.979882	0.992789	0.997091	0.973413	1.0567	1.03522	1.0181	1.02761	1.00898	1.01367	1.00224	0.991231	0.994983	1.00069	0.982654	1.04037	1.02399	1.02793	1.01093	1.02418	1.0097	1.00135	1.00263	1.00874	0.998291	1.02362	1.0257	1.01355	1.00977	1.01427	1.00194	1.00467
									9.82808	1.04989	1.05958	1.03922	1.03931	1.03992	1.0078	1.01289	1.00055	0.979726	0.992735	0.997071	0.97321	1.05714	1.0355	1.01825	1.02783	1.00906	1.01378	1.00225	0.991164	0.994946	1.0007	0.982522	1.04069	1.02418	1.02815	1.01102	1.02437	1.00978	1.00136	1.00266	1.00882	0.99828	1.02381	1.0259	1.01366	1.00985	1.01438	1.00195	1.00471
									9.84193	1.05027	1.06004	1.03952	1.03961	1.04024	1.00786	1.01299	1.00055	0.97957	0.992681	0.99705	0.973007	1.05759	1.03578	1.01839	1.02805	1.00913	1.01389	1.00227	0.991097	0.994909	1.00071	0.982389	1.041	1.02437	1.02837	1.0111	1.02457	1.00985	1.00137	1.00268	1.00889	0.99827	1.024	1.0261	1.01376	1.00992	1.0145	1.00197	1.00475
									9.85577	1.05066	1.06051	1.03983	1.03992	1.04055	1.00792	1.01309	1.00056	0.979414	0.992628	0.997031	0.972805	1.05803	1.03606	1.01853	1.02826	1.0092	1.014	1.00229	0.99103	0.994872	1.00072	0.982257	1.04132	1.02456	1.02859	1.01119	1.02476	1.00993	1.00138	1.0027	1.00896	0.99826	1.02419	1.02631	1.01387	1.01	1.01461	1.00199	1.00479
									9.86962	1.05105	1.06097	1.04014	1.04023	1.04086	1.00799	1.01319	1.00056	0.979258	0.992574	0.997011	0.972602	1.05848	1.03633	1.01868	1.02848	1.00927	1.01411	1.00231	0.990962	0.994836	1.00073	0.982125	1.04164	1.02475	1.02881	1.01128	1.02495	1.01001	1.0014	1.00273	1.00903	0.99825	1.02437	1.02651	1.01398	1.01008	1.01473	1.002	1.00483
									9.88347	1.05144	1.06144	1.04045	1.04054	1.04117	1.00805	1.01329	1.00057	0.979103	0.992521	0.996991	0.9724	1.05892	1.03661	1.01882	1.0287	1.00934	1.01421	1.00233	0.990895	0.994799	1.00074	0.981993	1.04195	1.02494	1.02903	1.01136	1.02514	1.01009	1.00141	1.00275	1.0091	0.99824	1.02456	1.02671	1.01409	1.01016	1.01484	1.00202	1.00486
									9.89731	1.05183	1.0619	1.04075	1.04084	1.04149	1.00811	1.0134	1.00058	0.978948	0.992468	0.996971	0.972198	1.05937	1.03689	1.01896	1.02892	1.00941	1.01432	1.00235	0.990828	0.994763	1.00074	0.981861	1.04227	1.02513	1.02925	1.01145	1.02533	1.01016	1.00142	1.00277	1.00917	0.99823	1.02475	1.02692	1.01419	1.01024	1.01495	1.00204	1.0049
									9.91116	1.05221	1.06236	1.04106	1.04115	1.0418	1.00817	1.0135	1.00058	0.978792	0.992415	0.996952	0.971997	1.05981	1.03716	1.01911	1.02914	1.00949	1.01443	1.00237	0.990762	0.994726	1.00075	0.98173	1.04259	1.02532	1.02948	1.01154	1.02552	1.01024	1.00143	1.0028	1.00924	0.99822	1.02493	1.02712	1.0143	1.01031	1.01507	1.00205	1.00494
									9.92501	1.0526	1.06282	1.04137	1.04146	1.04211	1.00823	1.0136	1.00059	0.978637	0.992362	0.996932	0.971795	1.06025	1.03744	1.01925	1.02936	1.00956	1.01454	1.00239	0.990695	0.99469	1.00076	0.981598	1.0429	1.02551	1.0297	1.01162	1.02571	1.01032	1.00144	1.00282	1.00932	0.998211	1.02512	1.02733	1.01441	1.01039	1.01518	1.00207	1.00498
									9.93886	1.05299	1.06329	1.04167	1.04176	1.04242	1.00829	1.0137	1.0006	0.978483	0.992309	0.996913	0.971594	1.0607	1.03771	1.01939	1.02957	1.00963	1.01465	1.00241	0.990628	0.994654	1.00077	0.981467	1.04322	1.0257	1.02992	1.01171	1.0259	1.0104	1.00146	1.00285	1.00939	0.998201	1.02531	1.02753	1.01452	1.01047	1.0153	1.00209	1.00502
									9.9527	1.05337	1.06375	1.04198	1.04207	1.04273	1.00836	1.0138	1.0006	0.978328	0.992256	0.996894	0.971394	1.06114	1.03799	1.01954	1.02979	1.0097	1.01476	1.00243	0.990561	0.994618	1.00078	0.981336	1.04353	1.02589	1.03014	1.01179	1.02609	1.01047	1.00147	1.00287	1.00946	0.998192	1.0255	1.02773	1.01462	1.01055	1.01541	1.00211	1.00506
									9.96655	1.05376	1.06421	1.04229	1.04237	1.04304	1.00842	1.0139	1.00061	0.978173	0.992204	0.996874	0.971194	1.06158	1.03827	1.01968	1.03001	1.00977	1.01487	1.00245	0.990495	0.994582	1.00079	0.981205	1.04385	1.02608	1.03036	1.01188	1.02628	1.01055	1.00148	1.00289	1.00953	0.998183	1.02568	1.02794	1.01473	1.01062	1.01553	1.00212	1.00511
									9.9804	1.05415	1.06467	1.04259	1.04268	1.04336	1.00848	1.014	1.00061	0.978019	0.992151	0.996855	0.970994	1.06203	1.03854	1.01982	1.03023	1.00984	1.01497	1.00247	0.990428	0.994546	1.0008	0.981075	1.04416	1.02627	1.03058	1.01197	1.02647	1.01063	1.00149	1.00292	1.0096	0.998174	1.02587	1.02814	1.01484	1.0107	1.01564	1.00214	1.00515
									9.99424	1.05453	1.06513	1.0429	1.04298	1.04367	1.00854	1.0141	1.00062	0.977865	0.992099	0.996836	0.970794	1.06247	1.03882	1.01997	1.03045	1.00991	1.01508	1.00249	0.990362	0.99451	1.00081	0.980944	1.04448	1.02646	1.0308	1.01205	1.02666	1.01071	1.0015	1.00294	1.00967	0.998164	1.02606	1.02834	1.01495	1.01078	1.01576	1.00216	1.00519
									10.0081	1.05492	1.06559	1.04321	1.04329	1.04398	1.0086	1.0142	1.00063	0.977711	0.992047	0.996818	0.970594	1.06291	1.03909	1.02011	1.03066	1.00999	1.01519	1.00251	0.990296	0.994474	1.00082	0.980814	1.04479	1.02665	1.03102	1.01214	1.02684	1.01078	1.00152	1.00297	1.00974	0.998156	1.02624	1.02854	1.01505	1.01086	1.01587	1.00217	1.00523
									10.0219	1.0553	1.06605	1.04351	1.0436	1.04429	1.00867	1.0143	1.00063	0.977557	0.991995	0.996799	0.970395	1.06335	1.03937	1.02025	1.03088	1.01006	1.0153	1.00253	0.99023	0.994439	1.00083	0.980684	1.04511	1.02684	1.03124	1.01223	1.02703	1.01086	1.00153	1.00299	1.00982	0.998147	1.02643	1.02875	1.01516	1.01094	1.01598	1.00219	1.00527
									10.0358	1.05569	1.06651	1.04382	1.0439	1.0446	1.00873	1.0144	1.00064	0.977403	0.991943	0.99678	0.970197	1.0638	1.03964	1.0204	1.0311	1.01013	1.01541	1.00255	0.990164	0.994404	1.00084	0.980554	1.04542	1.02703	1.03146	1.01231	1.02722	1.01094	1.00154	1.00302	1.00989	0.998138	1.02662	1.02895	1.01527	1.01101	1.0161	1.00221	1.00531
									10.0496	1.05607	1.06697	1.04412	1.04421	1.04491	1.00879	1.0145	1.00065	0.97725	0.991891	0.996762	0.969998	1.06424	1.03992	1.02054	1.03132	1.0102	1.01552	1.00258	0.990098	0.994368	1.00085	0.980425	1.04574	1.02721	1.03168	1.0124	1.02741	1.01102	1.00155	1.00304	1.00996	0.998129	1.0268	1.02915	1.01537	1.01109	1.01621	1.00223	1.00535
									10.0635	1.05646	1.06743	1.04443	1.04451	1.04522	1.00885	1.0146	1.00065	0.977096	0.991839	0.996743	0.9698	1.06468	1.04019	1.02068	1.03154	1.01027	1.01563	1.0026	0.990032	0.994333	1.00086	0.980296	1.04605	1.0274	1.0319	1.01248	1.0276	1.01109	1.00156	1.00306	1.01003	0.998121	1.02699	1.02936	1.01548	1.01117	1.01633	1.00224	1.00539
									10.0773	1.05684	1.06789	1.04473	1.04481	1.04553	1.00891	1.0147	1.00066	0.976943	0.991788	0.996725	0.969602	1.06512	1.04047	1.02082	1.03175	1.01034	1.01573	1.00262	0.989966	0.994298	1.00087	0.980166	1.04637	1.02759	1.03213	1.01257	1.02779	1.01117	1.00158	1.00309	1.0101	0.998113	1.02718	1.02956	1.01559	1.01125	1.01644	1.00226	1.00543
									10.0912	1.05723	1.06835	1.04504	1.04512	1.04584	1.00897	1.01481	1.00067	0.97679	0.991736	0.996707	0.969405	1.06556	1.04074	1.02097	1.03197	1.01041	1.01584	1.00264	0.9899	0.994263	1.00088	0.980038	1.04668	1.02778	1.03235	1.01266	1.02798	1.01125	1.00159	1.00311	1.01018	0.998104	1.02736	1.02976	1.0157	1.01132	1.01656	1.00228	1.00547
									10.105	1.05761	1.06881	1.04535	1.04542	1.04615	1.00904	1.01491	1.00067	0.976637	0.991685	0.996689	0.969208	1.066	1.04102	1.02111	1.03219	1.01049	1.01595	1.00266	0.989835	0.994228	1.00089	0.979909	1.04699	1.02797	1.03257	1.01274	1.02817	1.01133	1.0016	1.00314	1.01025	0.998096	1.02755	1.02996	1.0158	1.0114	1.01667	1.0023	1.00551
									10.1189	1.058	1.06927	1.04565	1.04573	1.04646	1.0091	1.01501	1.00068	0.976485	0.991634	0.996671	0.969011	1.06644	1.04129	1.02125	1.0324	1.01056	1.01606	1.00268	0.989769	0.994193	1.0009	0.97978	1.04731	1.02816	1.03279	1.01283	1.02836	1.0114	1.00161	1.00316	1.01032	0.998088	1.02773	1.03017	1.01591	1.01148	1.01679	1.00231	1.00555
									10.1327	1.05838	1.06973	1.04596	1.04603	1.04677	1.00916	1.01511	1.00069	0.976332	0.991583	0.996653	0.968815	1.06688	1.04157	1.02139	1.03262	1.01063	1.01617	1.0027	0.989704	0.994159	1.00091	0.979652	1.04762	1.02835	1.03301	1.01291	1.02855	1.01148	1.00163	1.00319	1.01039	0.99808	1.02792	1.03037	1.01602	1.01156	1.0169	1.00233	1.00559
									10.1466	1.05876	1.07019	1.04626	1.04634	1.04708	1.00922	1.01521	1.0007	0.97618	0.991532	0.996635	0.968619	1.06732	1.04184	1.02154	1.03284	1.0107	1.01627	1.00272	0.989639	0.994124	1.00092	0.979524	1.04793	1.02854	1.03323	1.013	1.02873	1.01156	1.00164	1.00321	1.01046	0.998073	1.02811	1.03057	1.01612	1.01163	1.01701	1.00235	1.00563
									10.1604	1.05914	1.07064	1.04657	1.04664	1.04739	1.00928	1.01531	1.0007	0.976028	0.991481	0.996617	0.968423	1.06776	1.04211	1.02168	1.03306	1.01077	1.01638	1.00274	0.989574	0.99409	1.00093	0.979396	1.04824	1.02873	1.03345	1.01309	1.02892	1.01164	1.00165	1.00324	1.01054	0.998065	1.02829	1.03077	1.01623	1.01171	1.01713	1.00237	1.00568
									10.1743	1.05953	1.0711	1.04687	1.04694	1.0477	1.00934	1.01541	1.00071	0.975876	0.991431	0.9966	0.968228	1.0682	1.04239	1.02182	1.03327	1.01084	1.01649	1.00276	0.989509	0.994056	1.00094	0.979269	1.04856	1.02892	1.03367	1.01317	1.02911	1.01171	1.00166	1.00326	1.01061	0.998057	1.02848	1.03098	1.01634	1.01179	1.01724	1.00238	1.00572
									10.1881	1.05991	1.07156	1.04717	1.04725	1.04801	1.0094	1.01551	1.00072	0.975724	0.991381	0.996583	0.968033	1.06864	1.04266	1.02196	1.03349	1.01091	1.0166	1.00278	0.989444	0.994022	1.00096	0.979142	1.04887	1.0291	1.03389	1.01326	1.0293	1.01179	1.00168	1.00329	1.01068	0.99805	1.02867	1.03118	1.01644	1.01187	1.01736	1.0024	1.00576
									10.202	1.06029	1.07201	1.04748	1.04755	1.04832	1.00947	1.01561	1.00072	0.975572	0.99133	0.996565	0.967838	1.06908	1.04294	1.02211	1.03371	1.01099	1.01671	1.0028	0.989379	0.993988	1.00097	0.979015	1.04918	1.02929	1.03411	1.01334	1.02949	1.01187	1.00169	1.00331	1.01075	0.998043	1.02885	1.03138	1.01655	1.01194	1.01747	1.00242	1.0058
									10.2158	1.06067	1.07247	1.04778	1.04785	1.04863	1.00953	1.01571	1.00073	0.975421	0.99128	0.996548	0.967644	1.06951	1.04321	1.02225	1.03392	1.01106	1.01682	1.00283	0.989314	0.993954	1.00098	0.978888	1.04949	1.02948	1.03433	1.01343	1.02967	1.01195	1.0017	1.00334	1.01083	0.998036	1.02904	1.03158	1.01666	1.01202	1.01759	1.00244	1.00584
									10.2296	1.06105	1.07293	1.04809	1.04815	1.04894	1.00959	1.01581	1.00074	0.97527	0.99123	0.996531	0.96745	1.06995	1.04348	1.02239	1.03414	1.01113	1.01692	1.00285	0.989249	0.99392	1.00099	0.978761	1.0498	1.02967	1.03455	1.01352	1.02986	1.01202	1.00172	1.00337	1.0109	0.998029	1.02922	1.03178	1.01677	1.0121	1.0177	1.00246	1.00588
									10.2435	1.06144	1.07338	1.04839	1.04846	1.04925	1.00965	1.01591	1.00075	0.975119	0.991181	0.996514	0.967257	1.07039	1.04375	1.02253	1.03436	1.0112	1.01703	1.00287	0.989185	0.993886	1.001	0.978635	1.05012	1.02986	1.03477	1.0136	1.03005	1.0121	1.00173	1.00339	1.01097	0.998022	1.02941	1.03199	1.01687	1.01218	1.01782	1.00247	1.00593
									10.2573	1.06182	1.07384	1.0487	1.04876	1.04956	1.00971	1.01601	1.00075	0.974968	0.991131	0.996498	0.967064	1.07083	1.04403	1.02267	1.03457	1.01127	1.01714	1.00289	0.989121	0.993853	1.00101	0.978509	1.05043	1.03005	1.03498	1.01369	1.03024	1.01218	1.00174	1.00342	1.01104	0.998015	1.02959	1.03219	1.01698	1.01225	1.01793	1.00249	1.00597
									10.2712	1.0622	1.07429	1.049	1.04906	1.04986	1.00977	1.01611	1.00076	0.974818	0.991082	0.996481	0.966871	1.07126	1.0443	1.02282	1.03479	1.01134	1.01725	1.00291	0.989056	0.993819	1.00102	0.978383	1.05074	1.03023	1.0352	1.01377	1.03043	1.01226	1.00175	1.00344	1.01112	0.998009	1.02978	1.03239	1.01709	1.01233	1.01805	1.00251	1.00601
									10.285	1.06258	1.07475	1.0493	1.04936	1.05017	1.00984	1.01621	1.00077	0.974667	0.991032	0.996464	0.966679	1.0717	1.04457	1.02296	1.03501	1.01141	1.01736	1.00293	0.988992	0.993786	1.00104	0.978257	1.05105	1.03042	1.03542	1.01386	1.03061	1.01233	1.00177	1.00347	1.01119	0.998002	1.02997	1.03259	1.01719	1.01241	1.01816	1.00253	1.00605
									10.2989	1.06296	1.0752	1.04961	1.04967	1.05048	1.0099	1.01631	1.00078	0.974517	0.990983	0.996448	0.966487	1.07214	1.04484	1.0231	1.03522	1.01148	1.01746	1.00295	0.988928	0.993753	1.00105	0.978132	1.05136	1.03061	1.03564	1.01394	1.0308	1.01241	1.00178	1.0035	1.01126	0.997996	1.03015	1.03279	1.0173	1.01249	1.01827	1.00255	1.00609
									10.3127	1.06334	1.07565	1.04991	1.04997	1.05079	1.00996	1.01641	1.00078	0.974367	0.990934	0.996432	0.966295	1.07257	1.04512	1.02324	1.03544	1.01156	1.01757	1.00298	0.988864	0.99372	1.00106	0.978007	1.05167	1.0308	1.03586	1.01403	1.03099	1.01249	1.00179	1.00352	1.01133	0.99799	1.03034	1.03299	1.01741	1.01256	1.01839	1.00256	1.00614
									10.3266	1.06372	1.07611	1.05021	1.05027	1.0511	1.01002	1.01651	1.00079	0.974217	0.990885	0.996416	0.966104	1.07301	1.04539	1.02338	1.03565	1.01163	1.01768	1.003	0.9888	0.993687	1.00107	0.977882	1.05198	1.03099	1.03608	1.01411	1.03117	1.01257	1.00181	1.00355	1.01141	0.997984	1.03052	1.0332	1.01751	1.01264	1.0185	1.00258	1.00618
									10.3404	1.0641	1.07656	1.05051	1.05057	1.0514	1.01008	1.01661	1.0008	0.974068	0.990837	0.9964	0.965914	1.07344	1.04566	1.02352	1.03587	1.0117	1.01779	1.00302	0.988737	0.993654	1.00109	0.977757	1.05229	1.03117	1.0363	1.0142	1.03136	1.01264	1.00182	1.00357	1.01148	0.997978	1.03071	1.0334	1.01762	1.01272	1.01862	1.0026	1.00622
									10.3543	1.06447	1.07701	1.05082	1.05087	1.05171	1.01014	1.0167	1.00081	0.973918	0.990788	0.996384	0.965723	1.07388	1.04593	1.02367	1.03609	1.01177	1.0179	1.00304	0.988673	0.993622	1.0011	0.977633	1.0526	1.03136	1.03652	1.01429	1.03155	1.01272	1.00183	1.0036	1.01155	0.997972	1.03089	1.0336	1.01773	1.0128	1.01873	1.00262	1.00626
									10.3681	1.06485	1.07746	1.05112	1.05117	1.05202	1.0102	1.0168	1.00082	0.973769	0.99074	0.996368	0.965533	1.07431	1.0462	1.02381	1.0363	1.01184	1.018	1.00306	0.98861	0.99359	1.00111	0.977509	1.05291	1.03155	1.03674	1.01437	1.03173	1.0128	1.00185	1.00363	1.01162	0.997967	1.03108	1.0338	1.01783	1.01287	1.01885	1.00264	1.00631
									10.382	1.06523	1.07792	1.05142	1.05147	1.05232	1.01027	1.0169	1.00082	0.97362	0.990692	0.996353	0.965344	1.07474	1.04647	1.02395	1.03652	1.01191	1.01811	1.00309	0.988546	0.993557	1.00112	0.977385	1.05322	1.03174	1.03696	1.01446	1.03192	1.01288	1.00186	1.00365	1.0117	0.997961	1.03126	1.034	1.01794	1.01295	1.01896	1.00266	1.00635
									10.3958	1.06561	1.07837	1.05173	1.05177	1.05263	1.01033	1.017	1.00083	0.973472	0.990644	0.996337	0.965155	1.07518	1.04674	1.02409	1.03673	1.01198	1.01822	1.00311	0.988483	0.993525	1.00114	0.977262	1.05352	1.03193	1.03718	1.01454	1.03211	1.01295	1.00187	1.00368	1.01177	0.997956	1.03145	1.0342	1.01804	1.01303	1.01908	1.00267	1.00639
									10.4097	1.06599	1.07882	1.05203	1.05207	1.05294	1.01039	1.0171	1.00084	0.973323	0.990596	0.996322	0.964966	1.07561	1.04701	1.02423	1.03695	1.01205	1.01833	1.00313	0.98842	0.993493	1.00115	0.977139	1.05383	1.03211	1.03739	1.01463	1.03229	1.01303	1.00188	1.00371	1.01184	0.997951	1.03163	1.0344	1.01815	1.01311	1.01919	1.00269	1.00644
									10.4235	1.06636	1.07927	1.05233	1.05237	1.05324	1.01045	1.0172	1.00085	0.973175	0.990549	0.996307	0.964778	1.07604	1.04728	1.02437	1.03716	1.01213	1.01843	1.00315	0.988357	0.993461	1.00116	0.977016	1.05414	1.0323	1.03761	1.01471	1.03248	1.01311	1.0019	1.00373	1.01192	0.997946	1.03182	1.0346	1.01826	1.01318	1.01931	1.00271	1.00648
									10.4374	1.06674	1.07972	1.05263	1.05267	1.05355	1.01051	1.0173	1.00086	0.973027	0.990501	0.996292	0.96459	1.07648	1.04755	1.02451	1.03738	1.0122	1.01854	1.00317	0.988294	0.99343	1.00118	0.976893	1.05445	1.03249	1.03783	1.0148	1.03267	1.01319	1.00191	1.00376	1.01199	0.997941	1.032	1.0348	1.01836	1.01326	1.01942	1.00273	1.00652
									10.4512	1.06712	1.08017	1.05293	1.05297	1.05386	1.01057	1.0174	1.00087	0.972879	0.990454	0.996277	0.964403	1.07691	1.04782	1.02466	1.03759	1.01227	1.01865	1.0032	0.988231	0.993398	1.00119	0.976771	1.05476	1.03267	1.03805	1.01488	1.03285	1.01326	1.00193	1.00379	1.01206	0.997937	1.03219	1.035	1.01847	1.01334	1.01954	1.00275	1.00656
									10.465	1.06749	1.08062	1.05323	1.05327	1.05416	1.01064	1.0175	1.00087	0.972732	0.990407	0.996262	0.964216	1.07734	1.04809	1.0248	1.03781	1.01234	1.01876	1.00322	0.988169	0.993367	1.0012	0.976648	1.05506	1.03286	1.03827	1.01497	1.03304	1.01334	1.00194	1.00382	1.01214	0.997932	1.03237	1.03521	1.01858	1.01341	1.01965	1.00277	1.00661
									10.4789	1.06787	1.08107	1.05354	1.05357	1.05447	1.0107	1.0176	1.00088	0.972584	0.99036	0.996248	0.964029	1.07777	1.04836	1.02494	1.03802	1.01241	1.01886	1.00324	0.988106	0.993335	1.00122	0.976527	1.05537	1.03305	1.03849	1.01505	1.03322	1.01342	1.00195	1.00384	1.01221	0.997928	1.03256	1.03541	1.01868	1.01349	1.01976	1.00279	1.00665
									10.4927	1.06824	1.08152	1.05384	1.05387	1.05477	1.01076	1.0177	1.00089	0.972437	0.990313	0.996233	0.963843	1.0782	1.04863	1.02508	1.03824	1.01248	1.01897	1.00326	0.988044	0.993304	1.00123	0.976405	1.05568	1.03324	1.0387	1.01514	1.03341	1.0135	1.00197	1.00387	1.01228	0.997924	1.03274	1.03561	1.01879	1.01357	1.01988	1.00281	1.00669
									10.5066	1.06862	1.08197	1.05414	1.05417	1.05508	1.01082	1.0178	1.0009	0.97229	0.990267	0.996219	0.963658	1.07863	1.0489	1.02522	1.03845	1.01255	1.01908	1.00329	0.987982	0.993273	1.00125	0.976284	1.05598	1.03342	1.03892	1.01522	1.03359	1.01357	1.00198	1.0039	1.01236	0.997919	1.03292	1.03581	1.01889	1.01365	1.01999	1.00283	1.00674
									10.5204	1.06899	1.08241	1.05444	1.05447	1.05538	1.01088	1.01789	1.00091	0.972144	0.990221	0.996205	0.963473	1.07907	1.04917	1.02536	1.03867	1.01262	1.01919	1.00331	0.98792	0.993242	1.00126	0.976163	1.05629	1.03361	1.03914	1.01531	1.03378	1.01365	1.00199	1.00393	1.01243	0.997916	1.03311	1.03601	1.019	1.01372	1.02011	1.00284	1.00678
									10.5343	1.06937	1.08286	1.05474	1.05476	1.05569	1.01094	1.01799	1.00092	0.971997	0.990174	0.996191	0.963288	1.0795	1.04944	1.0255	1.03888	1.01269	1.01929	1.00333	0.987858	0.993212	1.00127	0.976042	1.0566	1.0338	1.03936	1.01539	1.03396	1.01373	1.00201	1.00395	1.0125	0.997912	1.03329	1.03621	1.01911	1.0138	1.02022	1.00286	1.00683
									10.5481	1.06974	1.08331	1.05504	1.05506	1.05599	1.011	1.01809	1.00093	0.971851	0.990129	0.996177	0.963104	1.07992	1.04971	1.02564	1.0391	1.01277	1.0194	1.00336	0.987796	0.993181	1.00129	0.975922	1.0569	1.03398	1.03958	1.01548	1.03415	1.01381	1.00202	1.00398	1.01258	0.997908	1.03348	1.03641	1.01921	1.01388	1.02034	1.00288	1.00687
									10.562	1.07012	1.08376	1.05534	1.05536	1.0563	1.01107	1.01819	1.00094	0.971705	0.990083	0.996163	0.96292	1.08035	1.04998	1.02578	1.03931	1.01284	1.01951	1.00338	0.987734	0.993151	1.0013	0.975802	1.05721	1.03417	1.03979	1.01556	1.03433	1.01388	1.00203	1.00401	1.01265	0.997905	1.03366	1.03661	1.01932	1.01396	1.02045	1.0029	1.00691
									10.5758	1.07049	1.0842	1.05564	1.05566	1.0566	1.01113	1.01829	1.00094	0.971559	0.990037	0.99615	0.962737	1.08078	1.05024	1.02592	1.03953	1.01291	1.01962	1.0034	0.987673	0.993121	1.00132	0.975682	1.05751	1.03436	1.04001	1.01565	1.03452	1.01396	1.00205	1.00404	1.01272	0.997902	1.03385	1.03681	1.01942	1.01403	1.02057	1.00292	1.00696
									10.5897	1.07086	1.08465	1.05594	1.05595	1.05691	1.01119	1.01839	1.00095	0.971414	0.989992	0.996137	0.962554	1.08121	1.05051	1.02606	1.03974	1.01298	1.01972	1.00343	0.987611	0.993091	1.00133	0.975562	1.05782	1.03454	1.04023	1.01573	1.0347	1.01404	1.00206	1.00407	1.0128	0.997899	1.03403	1.03701	1.01953	1.01411	1.02068	1.00294	1.007
									10.6035	1.07124	1.08509	1.05624	1.05625	1.05721	1.01125	1.01849	1.00096	0.971269	0.989947	0.996123	0.962372	1.08164	1.05078	1.0262	1.03995	1.01305	1.01983	1.00345	0.98755	0.993061	1.00135	0.975443	1.05812	1.03473	1.04045	1.01582	1.03489	1.01412	1.00208	1.0041	1.01287	0.997896	1.03421	1.03721	1.01964	1.01419	1.0208	1.00296	1.00705
									10.6174	1.07161	1.08554	1.05654	1.05655	1.05751	1.01131	1.01859	1.00097	0.971124	0.989902	0.99611	0.96219	1.08207	1.05105	1.02634	1.04017	1.01312	1.01994	1.00347	0.987489	0.993031	1.00136	0.975324	1.05843	1.03491	1.04066	1.0159	1.03507	1.01419	1.00209	1.00412	1.01295	0.997893	1.0344	1.03741	1.01974	1.01426	1.02091	1.00298	1.00709
									10.6312	1.07198	1.08598	1.05684	1.05684	1.05782	1.01137	1.01868	1.00098	0.970979	0.989857	0.996097	0.962008	1.08249	1.05131	1.02648	1.04038	1.01319	1.02005	1.0035	0.987428	0.993001	1.00138	0.975206	1.05873	1.0351	1.04088	1.01599	1.03525	1.01427	1.0021	1.00415	1.01302	0.997891	1.03458	1.03761	1.01985	1.01434	1.02103	1.003	1.00714
									10.6451	1.07235	1.08643	1.05714	1.05714	1.05812	1.01143	1.01878	1.00099	0.970835	0.989812	0.996085	0.961828	1.08292	1.05158	1.02663	1.0406	1.01326	1.02015	1.00352	0.987367	0.992972	1.00139	0.975088	1.05904	1.03529	1.0411	1.01607	1.03544	1.01435	1.00212	1.00418	1.01309	0.997888	1.03476	1.03781	1.01995	1.01442	1.02114	1.00302	1.00718
									10.6589	1.07272	1.08687	1.05744	1.05744	1.05842	1.01149	1.01888	1.001	0.97069	0.989768	0.996072	0.961647	1.08335	1.05185	1.02677	1.04081	1.01333	1.02026	1.00354	0.987307	0.992943	1.00141	0.97497	1.05934	1.03547	1.04132	1.01616	1.03562	1.01443	1.00213	1.00421	1.01317	0.997886	1.03495	1.038	1.02006	1.01449	1.02126	1.00304	1.00723
									10.6728	1.07309	1.08731	1.05774	1.05773	1.05873	1.01156	1.01898	1.00101	0.970547	0.989724	0.99606	0.961467	1.08377	1.05211	1.02691	1.04102	1.0134	1.02037	1.00357	0.987246	0.992914	1.00143	0.974852	1.05964	1.03566	1.04153	1.01624	1.03581	1.0145	1.00215	1.00424	1.01324	0.997884	1.03513	1.0382	1.02017	1.01457	1.02137	1.00306	1.00727
									10.6866	1.07346	1.08776	1.05803	1.05803	1.05903	1.01162	1.01908	1.00102	0.970403	0.98968	0.996048	0.961288	1.0842	1.05238	1.02705	1.04124	1.01348	1.02047	1.00359	0.987186	0.992885	1.00144	0.974735	1.05994	1.03584	1.04175	1.01632	1.03599	1.01458	1.00216	1.00427	1.01332	0.997882	1.03531	1.0384	1.02027	1.01465	1.02149	1.00308	1.00732
									10.7005	1.07383	1.0882	1.05833	1.05832	1.05933	1.01168	1.01918	1.00103	0.970259	0.989636	0.996036	0.961109	1.08462	1.05264	1.02719	1.04145	1.01355	1.02058	1.00361	0.987125	0.992856	1.00146	0.974618	1.06025	1.03603	1.04197	1.01641	1.03617	1.01466	1.00217	1.0043	1.01339	0.997881	1.0355	1.0386	1.02038	1.01473	1.0216	1.0031	1.00736
									10.7143	1.0742	1.08864	1.05863	1.05862	1.05964	1.01174	1.01927	1.00104	0.970116	0.989592	0.996024	0.96093	1.08505	1.05291	1.02733	1.04166	1.01362	1.02069	1.00364	0.987065	0.992828	1.00147	0.974501	1.06055	1.03622	1.04218	1.01649	1.03636	1.01474	1.00219	1.00433	1.01347	0.997879	1.03568	1.0388	1.02048	1.0148	1.02172	1.00312	1.00741
									10.7281	1.07457	1.08908	1.05893	1.05891	1.05994	1.0118	1.01937	1.00105	0.969973	0.989549	0.996012	0.960752	1.08547	1.05318	1.02747	1.04188	1.01369	1.0208	1.00366	0.987005	0.992799	1.00149	0.974385	1.06085	1.0364	1.0424	1.01658	1.03654	1.01481	1.0022	1.00436	1.01354	0.997878	1.03586	1.039	1.02059	1.01488	1.02183	1.00314	1.00745
									10.742	1.07494	1.08952	1.05923	1.05921	1.06024	1.01186	1.01947	1.00106	0.969831	0.989506	0.996	0.960575	1.0859	1.05344	1.0276	1.04209	1.01376	1.0209	1.00369	0.986945	0.992771	1.00151	0.974269	1.06115	1.03659	1.04262	1.01666	1.03672	1.01489	1.00222	1.00439	1.01362	0.997877	1.03605	1.0392	1.02069	1.01496	1.02195	1.00316	1.0075
									10.7558	1.07531	1.08996	1.05952	1.0595	1.06054	1.01192	1.01957	1.00107	0.969688	0.989463	0.995989	0.960398	1.08632	1.05371	1.02774	1.0423	1.01383	1.02101	1.00371	0.986886	0.992743	1.00152	0.974153	1.06145	1.03677	1.04283	1.01675	1.0369	1.01497	1.00223	1.00442	1.01369	0.997876	1.03623	1.0394	1.0208	1.01503	1.02206	1.00318	1.00754
									10.7697	1.07568	1.0904	1.05982	1.0598	1.06084	1.01199	1.01966	1.00108	0.969546	0.98942	0.995978	0.960222	1.08674	1.05397	1.02788	1.04251	1.0139	1.02112	1.00374	0.986826	0.992715	1.00154	0.974038	1.06176	1.03696	1.04305	1.01683	1.03709	1.01505	1.00225	1.00445	1.01376	0.997875	1.03641	1.0396	1.0209	1.01511	1.02217	1.0032	1.00759
									10.7835	1.07605	1.09084	1.06012	1.06009	1.06114	1.01205	1.01976	1.00109	0.969404	0.989378	0.995967	0.960046	1.08717	1.05424	1.02802	1.04273	1.01397	1.02122	1.00376	0.986767	0.992688	1.00156	0.973923	1.06206	1.03714	1.04326	1.01691	1.03727	1.01512	1.00226	1.00448	1.01384	0.997874	1.0366	1.03979	1.02101	1.01519	1.02229	1.00322	1.00764
									10.7974	1.07641	1.09128	1.06042	1.06038	1.06144	1.01211	1.01986	1.0011	0.969263	0.989336	0.995956	0.959871	1.08759	1.0545	1.02816	1.04294	1.01404	1.02133	1.00378	0.986708	0.99266	1.00158	0.973808	1.06236	1.03733	1.04348	1.017	1.03745	1.0152	1.00228	1.00451	1.01391	0.997874	1.03678	1.03999	1.02111	1.01526	1.0224	1.00324	1.00768
									10.8112	1.07678	1.09172	1.06071	1.06068	1.06174	1.01217	1.01996	1.00111	0.969121	0.989293	0.995945	0.959696	1.08801	1.05476	1.0283	1.04315	1.01411	1.02144	1.00381	0.986649	0.992633	1.00159	0.973694	1.06266	1.03751	1.0437	1.01708	1.03763	1.01528	1.00229	1.00454	1.01399	0.997874	1.03696	1.04019	1.02122	1.01534	1.02252	1.00326	1.00773
									10.8251	1.07715	1.09216	1.06101	1.06097	1.06205	1.01223	1.02006	1.00112	0.96898	0.989252	0.995935	0.959522	1.08843	1.05503	1.02844	1.04336	1.01418	1.02154	1.00383	0.98659	0.992606	1.00161	0.97358	1.06296	1.0377	1.04391	1.01717	1.03782	1.01536	1.00231	1.00457	1.01406	0.997874	1.03714	1.04039	1.02133	1.01542	1.02263	1.00328	1.00777
									10.8389	1.07751	1.0926	1.06131	1.06126	1.06235	1.01229	1.02015	1.00113	0.96884	0.98921	0.995924	0.959348	1.08885	1.05529	1.02858	1.04358	1.01425	1.02165	1.00386	0.986531	0.992579	1.00163	0.973466	1.06326	1.03788	1.04413	1.01725	1.038	1.01543	1.00232	1.0046	1.01414	0.997874	1.03733	1.04059	1.02143	1.01549	1.02275	1.0033	1.00782
									10.8528	1.07788	1.09304	1.0616	1.06156	1.06265	1.01235	1.02025	1.00114	0.968699	0.989169	0.995914	0.959175	1.08927	1.05555	1.02872	1.04379	1.01432	1.02176	1.00388	0.986473	0.992552	1.00165	0.973353	1.06356	1.03807	1.04434	1.01733	1.03818	1.01551	1.00234	1.00463	1.01421	0.997874	1.03751	1.04079	1.02154	1.01557	1.02286	1.00332	1.00787
									10.8666	1.07824	1.09347	1.0619	1.06185	1.06295	1.01241	1.02035	1.00115	0.968559	0.989127	0.995904	0.959002	1.08969	1.05582	1.02886	1.044	1.0144	1.02186	1.00391	0.986414	0.992525	1.00166	0.97324	1.06385	1.03825	1.04456	1.01742	1.03836	1.01559	1.00235	1.00466	1.01429	0.997875	1.03769	1.04098	1.02164	1.01565	1.02298	1.00334	1.00791
									10.8805	1.07861	1.09391	1.06219	1.06214	1.06325	1.01248	1.02045	1.00116	0.968419	0.989086	0.995894	0.95883	1.09011	1.05608	1.029	1.04421	1.01447	1.02197	1.00393	0.986356	0.992499	1.00168	0.973128	1.06415	1.03844	1.04477	1.0175	1.03854	1.01567	1.00237	1.00469	1.01436	0.997876	1.03787	1.04118	1.02175	1.01573	1.02309	1.00336	1.00796
									10.8943	1.07897	1.09434	1.06249	1.06243	1.06354	1.01254	1.02054	1.00118	0.96828	0.989046	0.995885	0.958658	1.09053	1.05634	1.02914	1.04442	1.01454	1.02208	1.00396	0.986298	0.992473	1.0017	0.973015	1.06445	1.03862	1.04499	1.01759	1.03872	1.01574	1.00238	1.00472	1.01444	0.997877	1.03805	1.04138	1.02185	1.0158	1.02321	1.00338	1.00801
									10.9082	1.07934	1.09478	1.06279	1.06272	1.06384	1.0126	1.02064	1.00119	0.96814	0.989005	0.995875	0.958487	1.09095	1.05661	1.02928	1.04463	1.01461	1.02218	1.00398	0.98624	0.992447	1.00172	0.972904	1.06475	1.0388	1.0452	1.01767	1.0389	1.01582	1.0024	1.00475	1.01451	0.997878	1.03824	1.04158	1.02196	1.01588	1.02332	1.0034	1.00805
									10.922	1.0797	1.09521	1.06308	1.06302	1.06414	1.01266	1.02074	1.0012	0.968001	0.988965	0.995866	0.958317	1.09137	1.05687	1.02941	1.04485	1.01468	1.02229	1.00401	0.986182	0.992421	1.00174	0.972792	1.06505	1.03899	1.04542	1.01775	1.03908	1.0159	1.00241	1.00478	1.01459	0.997879	1.03842	1.04177	1.02206	1.01596	1.02344	1.00342	1.0081
									10.9359	1.08006	1.09565	1.06338	1.06331	1.06444	1.01272	1.02083	1.00121	0.967862	0.988925	0.995857	0.958147	1.09178	1.05713	1.02955	1.04506	1.01475	1.0224	1.00404	0.986125	0.992395	1.00176	0.972681	1.06534	1.03917	1.04563	1.01784	1.03926	1.01598	1.00243	1.00481	1.01467	0.997881	1.0386	1.04197	1.02217	1.01603	1.02355	1.00344	1.00815
									10.9497	1.08042	1.09608	1.06367	1.0636	1.06474	1.01278	1.02093	1.00122	0.967724	0.988885	0.995848	0.957978	1.0922	1.05739	1.02969	1.04527	1.01482	1.0225	1.00406	0.986067	0.99237	1.00178	0.97257	1.06564	1.03936	1.04585	1.01792	1.03945	1.01605	1.00244	1.00484	1.01474	0.997882	1.03878	1.04217	1.02227	1.01611	1.02367	1.00347	1.0082
									10.9635	1.08079	1.09651	1.06397	1.06389	1.06504	1.01284	1.02103	1.00123	0.967586	0.988846	0.99584	0.957809	1.09262	1.05765	1.02983	1.04548	1.01489	1.02261	1.00409	0.98601	0.992344	1.0018	0.97246	1.06594	1.03954	1.04606	1.018	1.03963	1.01613	1.00246	1.00488	1.01482	0.997884	1.03896	1.04237	1.02237	1.01619	1.02378	1.00349	1.00824
									10.9774	1.08115	1.09695	1.06426	1.06418	1.06534	1.0129	1.02112	1.00124	0.967448	0.988806	0.995831	0.957641	1.09303	1.05791	1.02997	1.04569	1.01496	1.02272	1.00411	0.985953	0.992319	1.00182	0.97235	1.06623	1.03972	1.04628	1.01809	1.03981	1.01621	1.00247	1.00491	1.01489	0.997887	1.03915	1.04256	1.02248	1.01626	1.0239	1.00351	1.00829
									10.9912	1.08151	1.09738	1.06455	1.06447	1.06563	1.01296	1.02122	1.00125	0.96731	0.988767	0.995823	0.957473	1.09345	1.05817	1.03011	1.0459	1.01503	1.02282	1.00414	0.985896	0.992294	1.00184	0.97224	1.06653	1.03991	1.04649	1.01817	1.03999	1.01629	1.00249	1.00494	1.01497	0.997889	1.03933	1.04276	1.02258	1.01634	1.02401	1.00353	1.00834
									11.0051	1.08187	1.09781	1.06485	1.06476	1.06593	1.01303	1.02132	1.00127	0.967173	0.988728	0.995815	0.957306	1.09387	1.05843	1.03025	1.04611	1.0151	1.02293	1.00416	0.985839	0.99227	1.00186	0.972131	1.06682	1.04009	1.04671	1.01825	1.04016	1.01636	1.0025	1.00497	1.01504	0.997891	1.03951	1.04296	1.02269	1.01642	1.02413	1.00355	1.00839
									11.0189	1.08223	1.09824	1.06514	1.06505	1.06623	1.01309	1.02141	1.00128	0.967036	0.98869	0.995807	0.95714	1.09428	1.05869	1.03038	1.04632	1.01517	1.02303	1.00419	0.985782	0.992245	1.00188	0.972022	1.06712	1.04027	1.04692	1.01834	1.04034	1.01644	1.00252	1.005	1.01512	0.997894	1.03969	1.04315	1.02279	1.01649	1.02424	1.00357	1.00844
									11.0328	1.08259	1.09867	1.06544	1.06533	1.06652	1.01315	1.02151	1.00129	0.9669	0.988651	0.995799	0.956974	1.09469	1.05895	1.03052	1.04653	1.01524	1.02314	1.00422	0.985726	0.992221	1.0019	0.971913	1.06741	1.04046	1.04714	1.01842	1.04052	1.01652	1.00253	1.00504	1.0152	0.997897	1.03987	1.04335	1.0229	1.01657	1.02436	1.00359	1.00848
									11.0466	1.08295	1.0991	1.06573	1.06562	1.06682	1.01321	1.02161	1.0013	0.966763	0.988613	0.995792	0.956808	1.09511	1.05921	1.03066	1.04674	1.01531	1.02325	1.00424	0.98567	0.992197	1.00192	0.971805	1.06771	1.04064	1.04735	1.0185	1.0407	1.0166	1.00255	1.00507	1.01527	0.9979	1.04005	1.04355	1.023	1.01664	1.02447	1.00362	1.00853
									11.0605	1.08331	1.09953	1.06602	1.06591	1.06712	1.01327	1.0217	1.00131	0.966627	0.988575	0.995784	0.956644	1.09552	1.05947	1.0308	1.04695	1.01538	1.02335	1.00427	0.985614	0.992173	1.00194	0.971698	1.068	1.04082	1.04756	1.01859	1.04088	1.01667	1.00257	1.0051	1.01535	0.997904	1.04023	1.04374	1.02311	1.01672	1.02459	1.00364	1.00858
									11.0743	1.08367	1.09996	1.06631	1.0662	1.06741	1.01333	1.0218	1.00133	0.966491	0.988538	0.995777	0.95648	1.09593	1.05973	1.03094	1.04716	1.01545	1.02346	1.0043	0.985558	0.992149	1.00196	0.97159	1.06829	1.04101	1.04778	1.01867	1.04106	1.01675	1.00258	1.00513	1.01542	0.997907	1.04041	1.04394	1.02321	1.0168	1.02471	1.00366	1.00863
									11.0882	1.08403	1.10039	1.06661	1.06649	1.06771	1.01339	1.0219	1.00134	0.966356	0.9885	0.99577	0.956316	1.09635	1.05999	1.03107	1.04737	1.01552	1.02357	1.00432	0.985502	0.992126	1.00198	0.971483	1.06859	1.04119	1.04799	1.01875	1.04124	1.01683	1.0026	1.00517	1.0155	0.997911	1.04059	1.04414	1.02332	1.01687	1.02482	1.00368	1.00868
									11.102	1.08438	1.10082	1.0669	1.06678	1.06801	1.01345	1.02199	1.00135	0.966221	0.988463	0.995763	0.956153	1.09676	1.06025	1.03121	1.04758	1.0156	1.02367	1.00435	0.985447	0.992102	1.002	0.971377	1.06888	1.04137	1.0482	1.01884	1.04142	1.01691	1.00261	1.0052	1.01558	0.997915	1.04077	1.04433	1.02342	1.01695	1.02494	1.0037	1.00873
									11.1159	1.08474	1.10124	1.06719	1.06706	1.0683	1.01351	1.02209	1.00136	0.966086	0.988426	0.995757	0.955991	1.09717	1.06051	1.03135	1.04779	1.01567	1.02378	1.00438	0.985391	0.992079	1.00202	0.97127	1.06917	1.04155	1.04842	1.01892	1.0416	1.01698	1.00263	1.00523	1.01565	0.99792	1.04095	1.04453	1.02352	1.01703	1.02505	1.00372	1.00878
									11.1297	1.0851	1.10167	1.06748	1.06735	1.0686	1.01357	1.02218	1.00138	0.965952	0.98839	0.995751	0.955829	1.09758	1.06076	1.03149	1.048	1.01574	1.02388	1.0044	0.985336	0.992056	1.00204	0.971165	1.06947	1.04174	1.04863	1.019	1.04177	1.01706	1.00265	1.00527	1.01573	0.997924	1.04113	1.04472	1.02363	1.0171	1.02517	1.00375	1.00883
									11.1436	1.08545	1.1021	1.06778	1.06764	1.06889	1.01364	1.02228	1.00139	0.965818	0.988353	0.995744	0.955668	1.09799	1.06102	1.03162	1.04821	1.01581	1.02399	1.00443	0.985281	0.992034	1.00207	0.971059	1.06976	1.04192	1.04884	1.01908	1.04195	1.01714	1.00266	1.0053	1.01581	0.997929	1.04131	1.04492	1.02373	1.01718	1.02528	1.00377	1.00888
									11.1574	1.08581	1.10252	1.06807	1.06792	1.06919	1.0137	1.02238	1.0014	0.965684	0.988317	0.995739	0.955508	1.0984	1.06128	1.03176	1.04842	1.01588	1.02409	1.00446	0.985226	0.992011	1.00209	0.970954	1.07005	1.0421	1.04906	1.01917	1.04213	1.01722	1.00268	1.00533	1.01588	0.997934	1.0415	1.04511	1.02384	1.01726	1.0254	1.00379	1.00893
									11.1713	1.08617	1.10295	1.06836	1.06821	1.06948	1.01376	1.02247	1.00141	0.96555	0.988281	0.995733	0.955348	1.09881	1.06154	1.0319	1.04863	1.01595	1.0242	1.00449	0.985172	0.991989	1.00211	0.97085	1.07034	1.04228	1.04927	1.01925	1.04231	1.01729	1.00269	1.00537	1.01596	0.997939	1.04168	1.04531	1.02394	1.01733	1.02551	1.00381	1.00897
									11.1851	1.08652	1.10337	1.06865	1.06849	1.06977	1.01382	1.02257	1.00143	0.965417	0.988245	0.995727	0.955189	1.09922	1.06179	1.03203	1.04884	1.01602	1.02431	1.00451	0.985117	0.991967	1.00213	0.970745	1.07063	1.04247	1.04948	1.01933	1.04248	1.01737	1.00271	1.0054	1.01604	0.997944	1.04186	1.0455	1.02404	1.01741	1.02563	1.00384	1.00902
									11.1989	1.08687	1.1038	1.06894	1.06878	1.07007	1.01388	1.02266	1.00144	0.965284	0.98821	0.995722	0.95503	1.09963	1.06205	1.03217	1.04905	1.01609	1.02441	1.00454	0.985063	0.991945	1.00215	0.970642	1.07092	1.04265	1.0497	1.01941	1.04266	1.01745	1.00273	1.00544	1.01611	0.99795	1.04204	1.0457	1.02415	1.01748	1.02574	1.00386	1.00907
									11.2128	1.08723	1.10422	1.06923	1.06906	1.07036	1.01394	1.02276	1.00145	0.965152	0.988175	0.995717	0.954873	1.10003	1.06231	1.03231	1.04925	1.01616	1.02452	1.00457	0.985009	0.991924	1.00218	0.970538	1.07121	1.04283	1.04991	1.0195	1.04284	1.01753	1.00274	1.00547	1.01619	0.997956	1.04221	1.0459	1.02425	1.01756	1.02586	1.00388	1.00912
									11.2266	1.08758	1.10464	1.06952	1.06935	1.07065	1.014	1.02285	1.00147	0.965019	0.98814	0.995712	0.954715	1.10044	1.06256	1.03245	1.04946	1.01623	1.02462	1.0046	0.984955	0.991902	1.0022	0.970435	1.0715	1.04301	1.05012	1.01958	1.04302	1.0176	1.00276	1.00551	1.01627	0.997962	1.04239	1.04609	1.02436	1.01764	1.02597	1.0039	1.00918
									11.2405	1.08793	1.10507	1.06981	1.06963	1.07095	1.01406	1.02295	1.00148	0.964888	0.988106	0.995707	0.954559	1.10085	1.06282	1.03258	1.04967	1.0163	1.02473	1.00462	0.984901	0.991881	1.00222	0.970333	1.07179	1.04319	1.05033	1.01966	1.04319	1.01768	1.00278	1.00554	1.01635	0.997968	1.04257	1.04628	1.02446	1.01771	1.02609	1.00393	1.00923
									11.2543	1.08829	1.10549	1.0701	1.06992	1.07124	1.01412	1.02304	1.00149	0.964756	0.988071	0.995703	0.954403	1.10125	1.06307	1.03272	1.04988	1.01637	1.02483	1.00465	0.984848	0.99186	1.00225	0.97023	1.07208	1.04337	1.05055	1.01974	1.04337	1.01776	1.00279	1.00557	1.01642	0.997974	1.04275	1.04648	1.02456	1.01779	1.0262	1.00395	1.00928
									11.2682	1.08864	1.10591	1.07039	1.0702	1.07153	1.01418	1.02314	1.00151	0.964625	0.988037	0.995699	0.954247	1.10166	1.06333	1.03286	1.05009	1.01644	1.02494	1.00468	0.984794	0.991839	1.00227	0.970129	1.07237	1.04356	1.05076	1.01983	1.04355	1.01784	1.00281	1.00561	1.0165	0.997981	1.04293	1.04667	1.02467	1.01787	1.02632	1.00397	1.00933
									11.282	1.08899	1.10633	1.07068	1.07048	1.07182	1.01425	1.02323	1.00152	0.964494	0.988004	0.995695	0.954093	1.10206	1.06358	1.03299	1.0503	1.01651	1.02505	1.00471	0.984741	0.991819	1.00229	0.970027	1.07265	1.04374	1.05097	1.01991	1.04372	1.01791	1.00283	1.00564	1.01658	0.997988	1.04311	1.04687	1.02477	1.01794	1.02643	1.00399	1.00938
									11.2959	1.08934	1.10675	1.07097	1.07077	1.07212	1.01431	1.02333	1.00153	0.964363	0.98797	0.995691	0.953939	1.10247	1.06384	1.03313	1.0505	1.01658	1.02515	1.00474	0.984688	0.991798	1.00232	0.969926	1.07294	1.04392	1.05118	1.01999	1.0439	1.01799	1.00284	1.00568	1.01666	0.997995	1.04329	1.04706	1.02487	1.01802	1.02655	1.00402	1.00943
									11.3097	1.08969	1.10717	1.07126	1.07105	1.07241	1.01437	1.02342	1.00155	0.964233	0.987937	0.995687	0.953785	1.10287	1.06409	1.03326	1.05071	1.01665	1.02526	1.00477	0.984635	0.991778	1.00234	0.969826	1.07323	1.0441	1.05139	1.02007	1.04407	1.01807	1.00286	1.00572	1.01673	0.998003	1.04347	1.04726	1.02498	1.01809	1.02666	1.00404	1.00948
									11.3236	1.09004	1.10759	1.07155	1.07133	1.0727	1.01443	1.02352	1.00156	0.964103	0.987904	0.995684	0.953632	1.10327	1.06434	1.0334	1.05092	1.01672	1.02536	1.00479	0.984583	0.991758	1.00237	0.969726	1.07352	1.04428	1.0516	1.02016	1.04425	1.01814	1.00288	1.00575	1.01681	0.99801	1.04365	1.04745	1.02508	1.01817	1.02678	1.00406	1.00953
									11.3374	1.09039	1.108	1.07183	1.07161	1.07299	1.01449	1.02361	1.00158	0.963974	0.987871	0.995681	0.95348	1.10368	1.0646	1.03354	1.05112	1.01679	1.02547	1.00482	0.98453	0.991739	1.00239	0.969626	1.0738	1.04446	1.05182	1.02024	1.04442	1.01822	1.0029	1.00579	1.01689	0.998018	1.04383	1.04765	1.02518	1.01825	1.02689	1.00409	1.00958
									11.3513	1.09074	1.10842	1.07212	1.0719	1.07328	1.01455	1.02371	1.00159	0.963845	0.987839	0.995678	0.953329	1.10408	1.06485	1.03367	1.05133	1.01686	1.02557	1.00485	0.984478	0.991719	1.00242	0.969527	1.07409	1.04464	1.05203	1.02032	1.0446	1.0183	1.00291	1.00582	1.01697	0.998026	1.04401	1.04784	1.02529	1.01832	1.02701	1.00411	1.00963
									11.3651	1.09109	1.10884	1.07241	1.07218	1.07357	1.01461	1.0238	1.00161	0.963716	0.987807	0.995675	0.953178	1.10448	1.0651	1.03381	1.05154	1.01693	1.02568	1.00488	0.984426	0.9917	1.00244	0.969428	1.07437	1.04482	1.05224	1.0204	1.04477	1.01838	1.00293	1.00586	1.01704	0.998035	1.04418	1.04803	1.02539	1.0184	1.02713	1.00413	1.00969
									11.379	1.09144	1.10925	1.0727	1.07246	1.07386	1.01467	1.0239	1.00162	0.963587	0.987775	0.995673	0.953028	1.10488	1.06536	1.03394	1.05175	1.017	1.02578	1.00491	0.984375	0.991681	1.00247	0.96933	1.07466	1.045	1.05245	1.02048	1.04495	1.01845	1.00295	1.00589	1.01712	0.998043	1.04436	1.04823	1.02549	1.01847	1.02724	1.00416	1.00974
									11.3928	1.09178	1.10967	1.07298	1.07274	1.07415	1.01473	1.02399	1.00163	0.963459	0.987743	0.995671	0.952879	1.10528	1.06561	1.03408	1.05195	1.01707	1.02589	1.00494	0.984323	0.991663	1.00249	0.969232	1.07494	1.04518	1.05266	1.02056	1.04512	1.01853	1.00296	1.00593	1.0172	0.998052	1.04454	1.04842	1.0256	1.01855	1.02736	1.00418	1.00979
									11.4067	1.09213	1.11009	1.07327	1.07302	1.07444	1.01479	1.02409	1.00165	0.963332	0.987712	0.995669	0.95273	1.10568	1.06586	1.03422	1.05216	1.01714	1.02599	1.00497	0.984272	0.991644	1.00252	0.969135	1.07523	1.04536	1.05287	1.02065	1.0453	1.01861	1.00298	1.00597	1.01728	0.998061	1.04472	1.04861	1.0257	1.01863	1.02747	1.0042	1.00984
									11.4205	1.09248	1.1105	1.07356	1.0733	1.07473	1.01485	1.02418	1.00166	0.963204	0.987681	0.995667	0.952582	1.10608	1.06611	1.03435	1.05237	1.01721	1.0261	1.005	0.98422	0.991626	1.00254	0.969038	1.07551	1.04554	1.05308	1.02073	1.04547	1.01869	1.003	1.006	1.01736	0.998071	1.0449	1.04881	1.0258	1.0187	1.02759	1.00423	1.0099
									11.4344	1.09282	1.11091	1.07384	1.07358	1.07502	1.01491	1.02428	1.00168	0.963077	0.98765	0.995665	0.952435	1.10648	1.06636	1.03449	1.05257	1.01728	1.0262	1.00503	0.984169	0.991608	1.00257	0.968941	1.07579	1.04572	1.05329	1.02081	1.04564	1.01876	1.00302	1.00604	1.01744	0.99808	1.04508	1.049	1.02591	1.01878	1.0277	1.00425	1.00995
									11.4482	1.09317	1.11133	1.07413	1.07386	1.07531	1.01498	1.02437	1.00169	0.962951	0.98762	0.995664	0.952288	1.10688	1.06661	1.03462	1.05278	1.01735	1.02631	1.00506	0.984119	0.99159	1.0026	0.968845	1.07608	1.0459	1.0535	1.02089	1.04582	1.01884	1.00304	1.00608	1.01751	0.99809	1.04525	1.04919	1.02601	1.01885	1.02782	1.00428	1.01
									11.462	1.09351	1.11174	1.07442	1.07414	1.0756	1.01504	1.02446	1.00171	0.962824	0.98759	0.995663	0.952142	1.10727	1.06686	1.03476	1.05298	1.01742	1.02641	1.00509	0.984068	0.991573	1.00262	0.968749	1.07636	1.04608	1.05371	1.02097	1.04599	1.01892	1.00305	1.00612	1.01759	0.9981	1.04543	1.04938	1.02611	1.01893	1.02793	1.0043	1.01005
									11.4759	1.09386	1.11215	1.0747	1.07442	1.07589	1.0151	1.02456	1.00172	0.962698	0.98756	0.995662	0.951997	1.10767	1.06711	1.03489	1.05319	1.01749	1.02652	1.00512	0.984018	0.991555	1.00265	0.968654	1.07664	1.04626	1.05392	1.02105	1.04616	1.019	1.00307	1.00615	1.01767	0.998111	1.04561	1.04958	1.02621	1.01901	1.02805	1.00432	1.01011
									11.4897	1.0942	1.11256	1.07499	1.0747	1.07617	1.01516	1.02465	1.00174	0.962573	0.98753	0.995661	0.951853	1.10807	1.06736	1.03503	1.05339	1.01756	1.02662	1.00515	0.983968	0.991538	1.00268	0.96856	1.07692	1.04644	1.05413	1.02114	1.04634	1.01907	1.00309	1.00619	1.01775	0.998121	1.04579	1.04977	1.02632	1.01908	1.02817	1.00435	1.01016
									11.5036	1.09454	1.11297	1.07527	1.07497	1.07646	1.01522	1.02475	1.00175	0.962447	0.987501	0.995661	0.951709	1.10846	1.06761	1.03516	1.0536	1.01763	1.02673	1.00518	0.983918	0.991521	1.0027	0.968465	1.07721	1.04662	1.05434	1.02122	1.04651	1.01915	1.00311	1.00623	1.01783	0.998132	1.04596	1.04996	1.02642	1.01916	1.02828	1.00437	1.01021
									11.5174	1.09489	1.11338	1.07556	1.07525	1.07675	1.01528	1.02484	1.00177	0.962323	0.987472	0.995661	0.951566	1.10886	1.06786	1.0353	1.05381	1.0177	1.02683	1.00521	0.983868	0.991505	1.00273	0.968371	1.07749	1.0468	1.05455	1.0213	1.04668	1.01923	1.00312	1.00627	1.01791	0.998143	1.04614	1.05015	1.02652	1.01923	1.0284	1.0044	1.01027
									11.5313	1.09523	1.11379	1.07584	1.07553	1.07703	1.01534	1.02493	1.00179	0.962198	0.987443	0.995661	0.951423	1.10925	1.06811	1.03543	1.05401	1.01777	1.02694	1.00524	0.983818	0.991488	1.00276	0.968278	1.07777	1.04698	1.05476	1.02138	1.04685	1.01931	1.00314	1.0063	1.01799	0.998154	1.04632	1.05035	1.02663	1.01931	1.02851	1.00442	1.01032
									11.5451	1.09557	1.1142	1.07613	1.07581	1.07732	1.0154	1.02503	1.0018	0.962074	0.987415	0.995661	0.951282	1.10965	1.06836	1.03557	1.05421	1.01784	1.02704	1.00527	0.983769	0.991472	1.00279	0.968185	1.07805	1.04716	1.05497	1.02146	1.04703	1.01938	1.00316	1.00634	1.01807	0.998166	1.04649	1.05054	1.02673	1.01938	1.02863	1.00445	1.01037
									11.559	1.09591	1.11461	1.07641	1.07608	1.07761	1.01546	1.02512	1.00182	0.96195	0.987387	0.995662	0.951141	1.11004	1.06861	1.0357	1.05442	1.01791	1.02714	1.0053	0.98372	0.991456	1.00281	0.968093	1.07833	1.04733	1.05518	1.02154	1.0472	1.01946	1.00318	1.00638	1.01815	0.998178	1.04667	1.05073	1.02683	1.01946	1.02874	1.00447	1.01043
									11.5728	1.09625	1.11502	1.07669	1.07636	1.07789	1.01552	1.02521	1.00183	0.961827	0.987359	0.995663	0.951	1.11043	1.06886	1.03583	1.05462	1.01798	1.02725	1.00533	0.983671	0.991441	1.00284	0.968001	1.07861	1.04751	1.05539	1.02162	1.04737	1.01954	1.0032	1.00642	1.01823	0.99819	1.04685	1.05092	1.02693	1.01954	1.02886	1.0045	1.01048
									11.5867	1.09659	1.11542	1.07698	1.07664	1.07818	1.01558	1.02531	1.00185	0.961704	0.987331	0.995664	0.950861	1.11082	1.0691	1.03597	1.05483	1.01805	1.02735	1.00536	0.983622	0.991425	1.00287	0.967909	1.07888	1.04769	1.0556	1.0217	1.04754	1.01962	1.00322	1.00646	1.0183	0.998202	1.04703	1.05111	1.02704	1.01961	1.02897	1.00452	1.01054
									11.6005	1.09693	1.11583	1.07726	1.07691	1.07846	1.01564	1.0254	1.00187	0.961581	0.987304	0.995665	0.950722	1.11121	1.06935	1.0361	1.05503	1.01812	1.02746	1.00539	0.983574	0.99141	1.0029	0.967818	1.07916	1.04787	1.05581	1.02178	1.04771	1.01969	1.00323	1.0065	1.01838	0.998215	1.0472	1.0513	1.02714	1.01969	1.02909	1.00455	1.01059
									11.6144	1.09727	1.11623	1.07754	1.07719	1.07875	1.0157	1.02549	1.00188	0.961459	0.987277	0.995666	0.950584	1.11161	1.0696	1.03624	1.05524	1.01819	1.02756	1.00542	0.983526	0.991395	1.00293	0.967728	1.07944	1.04805	1.05602	1.02186	1.04788	1.01977	1.00325	1.00654	1.01846	0.998228	1.04738	1.0515	1.02724	1.01976	1.02921	1.00457	1.01065
									11.6282	1.0976	1.11664	1.07783	1.07746	1.07903	1.01576	1.02559	1.0019	0.961337	0.987251	0.995668	0.950447	1.112	1.06984	1.03637	1.05544	1.01826	1.02767	1.00545	0.983477	0.991381	1.00296	0.967638	1.07972	1.04823	1.05622	1.02194	1.04805	1.01985	1.00327	1.00658	1.01854	0.998241	1.04755	1.05169	1.02734	1.01984	1.02932	1.0046	1.0107
									11.6421	1.09794	1.11704	1.07811	1.07774	1.07932	1.01582	1.02568	1.00192	0.961216	0.987224	0.99567	0.95031	1.11239	1.07009	1.03651	1.05564	1.01833	1.02777	1.00549	0.98343	0.991366	1.00299	0.967548	1.08	1.0484	1.05643	1.02203	1.04823	1.01992	1.00329	1.00661	1.01862	0.998254	1.04773	1.05188	1.02744	1.01991	1.02944	1.00462	1.01076
									11.6559	1.09828	1.11745	1.07839	1.07801	1.0796	1.01588	1.02577	1.00193	0.961095	0.987198	0.995673	0.950174	1.11277	1.07033	1.03664	1.05585	1.0184	1.02787	1.00552	0.983382	0.991352	1.00302	0.967459	1.08027	1.04858	1.05664	1.02211	1.0484	1.02	1.00331	1.00665	1.0187	0.998268	1.04791	1.05207	1.02755	1.01999	1.02955	1.00465	1.01081
									11.6698	1.09862	1.11785	1.07867	1.07828	1.07989	1.01595	1.02586	1.00195	0.960974	0.987173	0.995675	0.950039	1.11316	1.07058	1.03677	1.05605	1.01847	1.02798	1.00555	0.983335	0.991338	1.00305	0.96737	1.08055	1.04876	1.05685	1.02219	1.04857	1.02008	1.00333	1.00669	1.01878	0.998282	1.04808	1.05226	1.02765	1.02006	1.02967	1.00467	1.01087
									11.6836	1.09895	1.11825	1.07895	1.07856	1.08017	1.01601	1.02596	1.00197	0.960854	0.987147	0.995678	0.949905	1.11355	1.07083	1.03691	1.05625	1.01854	1.02808	1.00558	0.983287	0.991325	1.00308	0.967282	1.08082	1.04894	1.05706	1.02227	1.04874	1.02016	1.00335	1.00673	1.01886	0.998296	1.04826	1.05245	1.02775	1.02014	1.02978	1.0047	1.01092
									11.6974	1.09929	1.11865	1.07924	1.07883	1.08045	1.01607	1.02605	1.00198	0.960734	0.987122	0.995681	0.949771	1.11394	1.07107	1.03704	1.05646	1.01861	1.02819	1.00561	0.983241	0.991311	1.00311	0.967194	1.0811	1.04911	1.05726	1.02235	1.04891	1.02023	1.00337	1.00677	1.01894	0.998311	1.04843	1.05264	1.02785	1.02022	1.0299	1.00472	1.01098
									11.7113	1.09962	1.11905	1.07952	1.0791	1.08074	1.01613	1.02614	1.002	0.960614	0.987097	0.995684	0.949639	1.11432	1.07131	1.03717	1.05666	1.01867	1.02829	1.00565	0.983194	0.991298	1.00314	0.967107	1.08137	1.04929	1.05747	1.02243	1.04907	1.02031	1.00338	1.00681	1.01902	0.998325	1.04861	1.05283	1.02795	1.02029	1.03002	1.00475	1.01104
									11.7251	1.09995	1.11945	1.0798	1.07938	1.08102	1.01619	1.02623	1.00202	0.960495	0.987073	0.995688	0.949507	1.11471	1.07156	1.03731	1.05686	1.01874	1.02839	1.00568	0.983147	0.991285	1.00317	0.96702	1.08165	1.04947	1.05768	1.02251	1.04924	1.02039	1.0034	1.00685	1.0191	0.99834	1.04878	1.05302	1.02805	1.02037	1.03013	1.00478	1.01109
									11.739	1.10029	1.11985	1.08008	1.07965	1.0813	1.01625	1.02633	1.00204	0.960377	0.987049	0.995691	0.949375	1.11509	1.0718	1.03744	1.05707	1.01881	1.0285	1.00571	0.983101	0.991273	1.0032	0.966934	1.08192	1.04964	1.05789	1.02259	1.04941	1.02047	1.00342	1.0069	1.01918	0.998356	1.04896	1.05321	1.02816	1.02044	1.03025	1.0048	1.01115
									11.7528	1.10062	1.12025	1.08036	1.07992	1.08158	1.01631	1.02642	1.00205	0.960258	0.987025	0.995695	0.949245	1.11548	1.07205	1.03757	1.05727	1.01888	1.0286	1.00574	0.983055	0.99126	1.00323	0.966848	1.08219	1.04982	1.05809	1.02267	1.04958	1.02054	1.00344	1.00694	1.01927	0.998371	1.04913	1.0534	1.02826	1.02052	1.03036	1.00483	1.0112
									11.7667	1.10095	1.12065	1.08064	1.08019	1.08186	1.01637	1.02651	1.00207	0.96014	0.987002	0.9957	0.949115	1.11586	1.07229	1.0377	1.05747	1.01895	1.02871	1.00578	0.983009	0.991248	1.00326	0.966763	1.08247	1.05	1.0583	1.02275	1.04975	1.02062	1.00346	1.00698	1.01935	0.998387	1.04931	1.05359	1.02836	1.02059	1.03048	1.00485	1.01126
									11.7805	1.10128	1.12105	1.08092	1.08046	1.08215	1.01643	1.0266	1.00209	0.960023	0.986978	0.995704	0.948986	1.11625	1.07253	1.03784	1.05767	1.01902	1.02881	1.00581	0.982963	0.991236	1.0033	0.966678	1.08274	1.05017	1.05851	1.02283	1.04992	1.0207	1.00348	1.00702	1.01943	0.998403	1.04948	1.05378	1.02846	1.02067	1.03059	1.00488	1.01132
									11.7944	1.10162	1.12144	1.0812	1.08073	1.08243	1.01649	1.02669	1.00211	0.959906	0.986955	0.995709	0.948858	1.11663	1.07277	1.03797	1.05787	1.01909	1.02891	1.00584	0.982918	0.991225	1.00333	0.966594	1.08301	1.05035	1.05871	1.02291	1.05009	1.02078	1.0035	1.00706	1.01951	0.99842	1.04966	1.05397	1.02856	1.02074	1.03071	1.00491	1.01138
									11.8082	1.10195	1.12184	1.08148	1.081	1.08271	1.01655	1.02679	1.00212	0.959789	0.986933	0.995714	0.94873	1.11701	1.07301	1.0381	1.05808	1.01916	1.02902	1.00588	0.982873	0.991213	1.00336	0.966511	1.08328	1.05053	1.05892	1.02299	1.05025	1.02085	1.00352	1.0071	1.01959	0.998436	1.04983	1.05416	1.02866	1.02082	1.03083	1.00493	1.01143
									11.8221	1.10228	1.12223	1.08175	1.08127	1.08299	1.01661	1.02688	1.00214	0.959673	0.986911	0.995719	0.948604	1.11739	1.07326	1.03824	1.05828	1.01923	1.02912	1.00591	0.982828	0.991202	1.00339	0.966427	1.08355	1.0507	1.05913	1.02307	1.05042	1.02093	1.00354	1.00714	1.01967	0.998453	1.05001	1.05435	1.02877	1.02089	1.03094	1.00496	1.01149
									11.8359	1.10261	1.12263	1.08203	1.08154	1.08327	1.01667	1.02697	1.00216	0.959557	0.986889	0.995725	0.948478	1.11777	1.0735	1.03837	1.05848	1.0193	1.02922	1.00594	0.982783	0.991192	1.00343	0.966345	1.08382	1.05088	1.05933	1.02315	1.05059	1.02101	1.00356	1.00719	1.01975	0.99847	1.05018	1.05454	1.02887	1.02097	1.03106	1.00499	1.01155
									11.8498	1.10293	1.12302	1.08231	1.08181	1.08355	1.01673	1.02706	1.00218	0.959441	0.986867	0.995731	0.948353	1.11815	1.07374	1.0385	1.05868	1.01937	1.02933	1.00598	0.982739	0.991181	1.00346	0.966262	1.08409	1.05105	1.05954	1.02323	1.05076	1.02108	1.00358	1.00723	1.01983	0.998488	1.05036	1.05473	1.02897	1.02104	1.03117	1.00501	1.01161
									11.8636	1.10326	1.12341	1.08259	1.08208	1.08383	1.01679	1.02715	1.0022	0.959326	0.986846	0.995737	0.948228	1.11853	1.07398	1.03863	1.05888	1.01944	1.02943	1.00601	0.982695	0.991171	1.00349	0.966181	1.08436	1.05123	1.05975	1.02331	1.05092	1.02116	1.0036	1.00727	1.01991	0.998506	1.05053	1.05491	1.02907	1.02112	1.03129	1.00504	1.01166
									11.8775	1.10359	1.12381	1.08287	1.08235	1.0841	1.01685	1.02724	1.00222	0.959211	0.986825	0.995743	0.948105	1.11891	1.07422	1.03876	1.05908	1.01951	1.02953	1.00604	0.982651	0.991161	1.00353	0.9661	1.08463	1.05141	1.05995	1.02339	1.05109	1.02124	1.00362	1.00731	1.01999	0.998524	1.0507	1.0551	1.02917	1.02119	1.03141	1.00507	1.01172
									11.8913	1.10392	1.1242	1.08314	1.08261	1.08438	1.01691	1.02733	1.00224	0.959097	0.986805	0.99575	0.947982	1.11929	1.07446	1.0389	1.05928	1.01958	1.02964	1.00608	0.982607	0.991151	1.00356	0.966019	1.0849	1.05158	1.06016	1.02346	1.05126	1.02132	1.00364	1.00736	1.02008	0.998542	1.05088	1.05529	1.02927	1.02127	1.03152	1.00509	1.01178
									11.9052	1.10424	1.12459	1.08342	1.08288	1.08466	1.01697	1.02742	1.00226	0.958983	0.986784	0.995757	0.94786	1.11966	1.0747	1.03903	1.05948	1.01965	1.02974	1.00611	0.982563	0.991142	1.00359	0.965939	1.08517	1.05176	1.06036	1.02354	1.05142	1.02139	1.00366	1.0074	1.02016	0.998561	1.05105	1.05548	1.02937	1.02134	1.03164	1.00512	1.01184
									11.919	1.10457	1.12498	1.0837	1.08315	1.08494	1.01703	1.02752	1.00227	0.95887	0.986764	0.995764	0.947739	1.12004	1.07494	1.03916	1.05968	1.01972	1.02984	1.00615	0.98252	0.991133	1.00363	0.965859	1.08544	1.05193	1.06057	1.02362	1.05159	1.02147	1.00368	1.00744	1.02024	0.99858	1.05123	1.05567	1.02947	1.02142	1.03175	1.00515	1.0119
									11.9328	1.10489	1.12537	1.08397	1.08341	1.08522	1.01709	1.02761	1.00229	0.958757	0.986745	0.995771	0.947619	1.12042	1.07517	1.03929	1.05988	1.01978	1.02995	1.00618	0.982477	0.991124	1.00366	0.96578	1.0857	1.05211	1.06077	1.0237	1.05175	1.02155	1.0037	1.00749	1.02032	0.998599	1.0514	1.05585	1.02957	1.02149	1.03187	1.00518	1.01196
									11.9467	1.10522	1.12576	1.08425	1.08368	1.08549	1.01715	1.0277	1.00231	0.958644	0.986726	0.995779	0.947499	1.12079	1.07541	1.03942	1.06008	1.01985	1.03005	1.00621	0.982434	0.991115	1.0037	0.965701	1.08597	1.05228	1.06098	1.02378	1.05192	1.02163	1.00372	1.00753	1.0204	0.998618	1.05157	1.05604	1.02967	1.02157	1.03199	1.0052	1.01202
									11.9605	1.10554	1.12615	1.08452	1.08395	1.08577	1.01721	1.02779	1.00233	0.958532	0.986707	0.995787	0.947381	1.12117	1.07565	1.03955	1.06028	1.01992	1.03015	1.00625	0.982392	0.991107	1.00373	0.965623	1.08624	1.05245	1.06118	1.02386	1.05208	1.0217	1.00374	1.00757	1.02049	0.998638	1.05175	1.05623	1.02977	1.02164	1.0321	1.00523	1.01207
									11.9744	1.10586	1.12653	1.0848	1.08421	1.08605	1.01727	1.02788	1.00235	0.95842	0.986688	0.995795	0.947263	1.12154	1.07589	1.03968	1.06048	1.01999	1.03026	1.00628	0.982349	0.991099	1.00377	0.965546	1.0865	1.05263	1.06139	1.02394	1.05225	1.02178	1.00376	1.00762	1.02057	0.998658	1.05192	1.05642	1.02987	1.02172	1.03222	1.00526	1.01213
									11.9882	1.10619	1.12692	1.08507	1.08448	1.08632	1.01733	1.02797	1.00237	0.958309	0.98667	0.995804	0.947146	1.12191	1.07612	1.03982	1.06068	1.02006	1.03036	1.00632	0.982307	0.991091	1.0038	0.965469	1.08677	1.0528	1.06159	1.02402	1.05241	1.02186	1.00378	1.00766	1.02065	0.998679	1.05209	1.0566	1.02998	1.02179	1.03233	1.00529	1.01219
									12.0021	1.10651	1.1273	1.08535	1.08474	1.0866	1.01739	1.02806	1.00239	0.958198	0.986652	0.995812	0.94703	1.12229	1.07636	1.03995	1.06088	1.02013	1.03046	1.00635	0.982265	0.991083	1.00384	0.965392	1.08703	1.05298	1.0618	1.0241	1.05258	1.02194	1.00381	1.00771	1.02073	0.998699	1.05226	1.05679	1.03008	1.02187	1.03245	1.00531	1.01225
									12.0159	1.10683	1.12769	1.08562	1.085	1.08687	1.01745	1.02815	1.00241	0.958088	0.986634	0.995822	0.946914	1.12266	1.0766	1.04008	1.06108	1.0202	1.03056	1.00639	0.982224	0.991076	1.00388	0.965317	1.0873	1.05315	1.062	1.02418	1.05274	1.02201	1.00383	1.00775	1.02082	0.99872	1.05244	1.05698	1.03018	1.02194	1.03257	1.00534	1.01231
									12.0298	1.10715	1.12807	1.0859	1.08527	1.08715	1.01751	1.02824	1.00243	0.957978	0.986617	0.995831	0.9468	1.12303	1.07683	1.04021	1.06128	1.02027	1.03067	1.00643	0.982182	0.991069	1.00391	0.965241	1.08756	1.05333	1.0622	1.02425	1.05291	1.02209	1.00385	1.00779	1.0209	0.998741	1.05261	1.05716	1.03028	1.02202	1.03268	1.00537	1.01237
									12.0436	1.10747	1.12846	1.08617	1.08553	1.08742	1.01757	1.02833	1.00245	0.957868	0.9866	0.99584	0.946686	1.1234	1.07707	1.04034	1.06148	1.02034	1.03077	1.00646	0.982141	0.991063	1.00395	0.965166	1.08782	1.0535	1.06241	1.02433	1.05307	1.02217	1.00387	1.00784	1.02098	0.998763	1.05278	1.05735	1.03038	1.02209	1.0328	1.0054	1.01243
									12.0575	1.10779	1.12884	1.08644	1.08579	1.0877	1.01763	1.02842	1.00247	0.957759	0.986584	0.99585	0.946573	1.12377	1.0773	1.04047	1.06168	1.02041	1.03087	1.0065	0.9821	0.991056	1.00399	0.965092	1.08809	1.05367	1.06261	1.02441	1.05323	1.02224	1.00389	1.00788	1.02106	0.998785	1.05295	1.05754	1.03048	1.02217	1.03291	1.00543	1.0125
									12.0713	1.10811	1.12922	1.08672	1.08606	1.08797	1.0177	1.02851	1.00249	0.95765	0.986568	0.99586	0.946461	1.12414	1.07754	1.0406	1.06187	1.02047	1.03097	1.00653	0.98206	0.99105	1.00402	0.965018	1.08835	1.05385	1.06282	1.02449	1.0534	1.02232	1.00391	1.00793	1.02115	0.998807	1.05313	1.05772	1.03058	1.02224	1.03303	1.00546	1.01256
									12.0852	1.10843	1.1296	1.08699	1.08632	1.08825	1.01776	1.0286	1.00251	0.957542	0.986552	0.995871	0.94635	1.12451	1.07777	1.04073	1.06207	1.02054	1.03108	1.00657	0.982019	0.991044	1.00406	0.964945	1.08861	1.05402	1.06302	1.02457	1.05356	1.0224	1.00393	1.00798	1.02123	0.998829	1.0533	1.05791	1.03068	1.02232	1.03315	1.00548	1.01262
									12.099	1.10874	1.12998	1.08726	1.08658	1.08852	1.01782	1.02869	1.00253	0.957434	0.986536	0.995882	0.94624	1.12487	1.07801	1.04086	1.06227	1.02061	1.03118	1.0066	0.981979	0.991039	1.0041	0.964872	1.08887	1.05419	1.06322	1.02465	1.05372	1.02248	1.00395	1.00802	1.02131	0.998852	1.05347	1.0581	1.03078	1.02239	1.03326	1.00551	1.01268
									12.1129	1.10906	1.13036	1.08754	1.08684	1.08879	1.01788	1.02878	1.00256	0.957326	0.986521	0.995893	0.94613	1.12524	1.07824	1.04099	1.06247	1.02068	1.03128	1.00664	0.981939	0.991034	1.00414	0.9648	1.08913	1.05436	1.06342	1.02472	1.05388	1.02255	1.00397	1.00807	1.0214	0.998875	1.05364	1.05828	1.03088	1.02247	1.03338	1.00554	1.01274
									12.1267	1.10938	1.13074	1.08781	1.0871	1.08907	1.01794	1.02887	1.00258	0.95722	0.986506	0.995904	0.946022	1.12561	1.07847	1.04112	1.06267	1.02075	1.03138	1.00668	0.9819	0.991029	1.00418	0.964729	1.08939	1.05454	1.06363	1.0248	1.05405	1.02263	1.004	1.00811	1.02148	0.998898	1.05381	1.05847	1.03098	1.02254	1.0335	1.00557	1.0128
									12.1406	1.10969	1.13112	1.08808	1.08736	1.08934	1.018	1.02896	1.0026	0.957113	0.986492	0.995916	0.945914	1.12597	1.07871	1.04125	1.06286	1.02082	1.03149	1.00671	0.98186	0.991024	1.00421	0.964658	1.08965	1.05471	1.06383	1.02488	1.05421	1.02271	1.00402	1.00816	1.02156	0.998922	1.05398	1.05865	1.03108	1.02261	1.03361	1.0056	1.01286
									12.1544	1.11001	1.1315	1.08835	1.08762	1.08961	1.01806	1.02905	1.00262	0.957007	0.986478	0.995927	0.945807	1.12634	1.07894	1.04138	1.06306	1.02089	1.03159	1.00675	0.981821	0.99102	1.00425	0.964587	1.08991	1.05488	1.06403	1.02496	1.05437	1.02279	1.00404	1.00821	1.02165	0.998946	1.05415	1.05884	1.03118	1.02269	1.03373	1.00563	1.01293
									12.1683	1.11032	1.13187	1.08862	1.08788	1.08988	1.01812	1.02914	1.00264	0.956901	0.986464	0.99594	0.945701	1.1267	1.07917	1.04151	1.06326	1.02096	1.03169	1.00679	0.981782	0.991016	1.00429	0.964517	1.09017	1.05505	1.06424	1.02504	1.05453	1.02286	1.00406	1.00825	1.02173	0.99897	1.05433	1.05902	1.03127	1.02276	1.03384	1.00566	1.01299
									12.1821	1.11063	1.13225	1.08889	1.08814	1.09015	1.01818	1.02922	1.00266	0.956796	0.986451	0.995952	0.945595	1.12706	1.0794	1.04164	1.06345	1.02103	1.03179	1.00683	0.981744	0.991012	1.00433	0.964448	1.09043	1.05523	1.06444	1.02511	1.05469	1.02294	1.00408	1.0083	1.02181	0.998995	1.0545	1.05921	1.03137	1.02284	1.03396	1.00569	1.01305
									12.1959	1.11095	1.13262	1.08916	1.0884	1.09042	1.01824	1.02931	1.00268	0.956691	0.986438	0.995965	0.945491	1.12743	1.07963	1.04177	1.06365	1.02109	1.03189	1.00686	0.981705	0.991008	1.00437	0.964379	1.09069	1.0554	1.06464	1.02519	1.05485	1.02302	1.00411	1.00835	1.0219	0.99902	1.05467	1.05939	1.03147	1.02291	1.03408	1.00572	1.01311
									12.2098	1.11126	1.133	1.08943	1.08866	1.09069	1.0183	1.0294	1.00271	0.956587	0.986425	0.995978	0.945388	1.12779	1.07986	1.04189	1.06385	1.02116	1.032	1.0069	0.981667	0.991005	1.00441	0.964311	1.09094	1.05557	1.06484	1.02527	1.05501	1.02309	1.00413	1.0084	1.02198	0.999045	1.05484	1.05958	1.03157	1.02299	1.03419	1.00575	1.01318
									12.2236	1.11157	1.13337	1.0897	1.08892	1.09096	1.01836	1.02949	1.00273	0.956483	0.986413	0.995991	0.945285	1.12815	1.08009	1.04202	1.06404	1.02123	1.0321	1.00694	0.981629	0.991002	1.00445	0.964243	1.0912	1.05574	1.06504	1.02535	1.05517	1.02317	1.00415	1.00844	1.02207	0.99907	1.05501	1.05976	1.03167	1.02306	1.03431	1.00578	1.01324
									12.2375	1.11188	1.13374	1.08997	1.08917	1.09123	1.01842	1.02958	1.00275	0.95638	0.986401	0.996005	0.945183	1.12851	1.08032	1.04215	1.06424	1.0213	1.0322	1.00698	0.981592	0.991	1.00449	0.964176	1.09145	1.05591	1.06524	1.02542	1.05533	1.02325	1.00417	1.00849	1.02215	0.999096	1.05518	1.05995	1.03177	1.02314	1.03443	1.0058	1.0133
									12.2513	1.11219	1.13412	1.09024	1.08943	1.0915	1.01848	1.02967	1.00277	0.956277	0.986389	0.996018	0.945082	1.12887	1.08055	1.04228	1.06443	1.02137	1.0323	1.00701	0.981554	0.990997	1.00453	0.964109	1.09171	1.05608	1.06545	1.0255	1.05549	1.02333	1.0042	1.00854	1.02224	0.999122	1.05535	1.06013	1.03187	1.02321	1.03454	1.00583	1.01337
									12.2652	1.1125	1.13449	1.09051	1.08969	1.09177	1.01854	1.02976	1.0028	0.956174	0.986378	0.996033	0.944982	1.12923	1.08078	1.04241	1.06463	1.02144	1.0324	1.00705	0.981517	0.990995	1.00457	0.964043	1.09197	1.05626	1.06565	1.02558	1.05565	1.0234	1.00422	1.00859	1.02232	0.999149	1.05552	1.06031	1.03197	1.02328	1.03466	1.00586	1.01343
									12.279	1.11281	1.13486	1.09078	1.08994	1.09204	1.0186	1.02984	1.00282	0.956072	0.986367	0.996047	0.944883	1.12959	1.08101	1.04254	1.06483	1.02151	1.0325	1.00709	0.98148	0.990993	1.00461	0.963978	1.09222	1.05643	1.06585	1.02566	1.05581	1.02348	1.00424	1.00864	1.02241	0.999175	1.05569	1.0605	1.03207	1.02336	1.03478	1.00589	1.01349
									12.2929	1.11312	1.13523	1.09104	1.0902	1.09231	1.01866	1.02993	1.00284	0.955971	0.986357	0.996062	0.944785	1.12994	1.08124	1.04267	1.06502	1.02157	1.03261	1.00713	0.981444	0.990992	1.00466	0.963913	1.09247	1.0566	1.06605	1.02573	1.05597	1.02356	1.00426	1.00868	1.02249	0.999202	1.05586	1.06068	1.03217	1.02343	1.03489	1.00593	1.01356
									12.3067	1.11342	1.13559	1.09131	1.09045	1.09257	1.01871	1.03002	1.00286	0.95587	0.986347	0.996077	0.944688	1.1303	1.08147	1.04279	1.06522	1.02164	1.03271	1.00717	0.981407	0.990991	1.0047	0.963849	1.09273	1.05677	1.06625	1.02581	1.05613	1.02364	1.00429	1.00873	1.02257	0.99923	1.05603	1.06087	1.03227	1.02351	1.03501	1.00596	1.01362
									12.3206	1.11373	1.13596	1.09158	1.09071	1.09284	1.01877	1.03011	1.00289	0.955769	0.986337	0.996092	0.944591	1.13065	1.08169	1.04292	1.06541	1.02171	1.03281	1.00721	0.981371	0.99099	1.00474	0.963785	1.09298	1.05694	1.06645	1.02589	1.05629	1.02371	1.00431	1.00878	1.02266	0.999258	1.0562	1.06105	1.03237	1.02358	1.03513	1.00599	1.01369
									12.3344	1.11404	1.13633	1.09185	1.09096	1.09311	1.01883	1.0302	1.00291	0.955669	0.986327	0.996108	0.944496	1.13101	1.08192	1.04305	1.0656	1.02178	1.03291	1.00724	0.981335	0.99099	1.00478	0.963722	1.09323	1.05711	1.06665	1.02596	1.05645	1.02379	1.00433	1.00883	1.02274	0.999286	1.05637	1.06123	1.03246	1.02365	1.03524	1.00602	1.01375
									12.3483	1.11434	1.13669	1.09211	1.09122	1.09338	1.01889	1.03028	1.00293	0.955569	0.986318	0.996124	0.944401	1.13136	1.08215	1.04318	1.0658	1.02185	1.03301	1.00728	0.9813	0.990989	1.00483	0.963659	1.09348	1.05728	1.06685	1.02604	1.05661	1.02387	1.00435	1.00888	1.02283	0.999314	1.05653	1.06141	1.03256	1.02373	1.03536	1.00605	1.01382
									12.3621	1.11464	1.13706	1.09238	1.09147	1.09364	1.01895	1.03037	1.00296	0.95547	0.98631	0.99614	0.944307	1.13172	1.08237	1.04331	1.06599	1.02192	1.03311	1.00732	0.981265	0.990989	1.00487	0.963597	1.09373	1.05745	1.06705	1.02612	1.05676	1.02394	1.00438	1.00893	1.02292	0.999343	1.0567	1.0616	1.03266	1.0238	1.03547	1.00608	1.01388
									12.376	1.11495	1.13742	1.09264	1.09172	1.09391	1.01901	1.03046	1.00298	0.955371	0.986302	0.996157	0.944215	1.13207	1.0826	1.04343	1.06619	1.02199	1.03321	1.00736	0.98123	0.99099	1.00491	0.963536	1.09399	1.05762	1.06725	1.0262	1.05692	1.02402	1.0044	1.00898	1.023	0.999371	1.05687	1.06178	1.03276	1.02388	1.03559	1.00611	1.01395
									12.3898	1.11525	1.13779	1.09291	1.09198	1.09417	1.01907	1.03055	1.00301	0.955273	0.986294	0.996173	0.944123	1.13242	1.08282	1.04356	1.06638	1.02205	1.03332	1.0074	0.981195	0.990991	1.00496	0.963475	1.09424	1.05779	1.06745	1.02627	1.05708	1.0241	1.00442	1.00903	1.02309	0.999401	1.05704	1.06196	1.03286	1.02395	1.03571	1.00614	1.01401
									12.4037	1.11555	1.13815	1.09317	1.09223	1.09444	1.01913	1.03063	1.00303	0.955175	0.986286	0.996191	0.944032	1.13277	1.08305	1.04369	1.06657	1.02212	1.03342	1.00744	0.98116	0.990992	1.005	0.963415	1.09448	1.05796	1.06765	1.02635	1.05723	1.02418	1.00445	1.00908	1.02317	0.99943	1.05721	1.06214	1.03296	1.02402	1.03582	1.00617	1.01408
									12.4175	1.11586	1.13851	1.09344	1.09248	1.0947	1.01919	1.03072	1.00305	0.955078	0.986279	0.996208	0.943941	1.13312	1.08327	1.04382	1.06677	1.02219	1.03352	1.00748	0.981126	0.990993	1.00504	0.963355	1.09473	1.05813	1.06785	1.02642	1.05739	1.02425	1.00447	1.00913	1.02326	0.99946	1.05738	1.06233	1.03305	1.0241	1.03594	1.0062	1.01414
									12.4313	1.11616	1.13887	1.0937	1.09273	1.09497	1.01925	1.03081	1.00308	0.954981	0.986272	0.996226	0.943852	1.13347	1.0835	1.04394	1.06696	1.02226	1.03362	1.00752	0.981092	0.990995	1.00509	0.963296	1.09498	1.0583	1.06805	1.0265	1.05755	1.02433	1.0045	1.00918	1.02334	0.999491	1.05755	1.06251	1.03315	1.02417	1.03606	1.00623	1.01421
									12.4452	1.11646	1.13923	1.09397	1.09298	1.09523	1.01931	1.03089	1.0031	0.954884	0.986266	0.996244	0.943764	1.13382	1.08372	1.04407	1.06715	1.02233	1.03372	1.00756	0.981059	0.990996	1.00513	0.963238	1.09523	1.05846	1.06825	1.02658	1.0577	1.02441	1.00452	1.00923	1.02343	0.999521	1.05771	1.06269	1.03325	1.02425	1.03617	1.00627	1.01428
									12.459	1.11676	1.13959	1.09423	1.09323	1.09549	1.01937	1.03098	1.00313	0.954788	0.98626	0.996262	0.943677	1.13417	1.08394	1.0442	1.06735	1.0224	1.03382	1.0076	0.981025	0.990999	1.00518	0.96318	1.09548	1.05863	1.06844	1.02665	1.05786	1.02449	1.00454	1.00929	1.02352	0.999552	1.05788	1.06287	1.03335	1.02432	1.03629	1.0063	1.01434
									12.4729	1.11706	1.13995	1.09449	1.09348	1.09576	1.01943	1.03107	1.00315	0.954693	0.986254	0.996281	0.94359	1.13452	1.08417	1.04432	1.06754	1.02246	1.03392	1.00764	0.980992	0.991001	1.00522	0.963123	1.09572	1.0588	1.06864	1.02673	1.05801	1.02456	1.00457	1.00934	1.0236	0.999583	1.05805	1.06305	1.03345	1.02439	1.03641	1.00633	1.01441
									12.4867	1.11735	1.14031	1.09476	1.09373	1.09602	1.01949	1.03115	1.00318	0.954598	0.986249	0.9963	0.943505	1.13487	1.08439	1.04445	1.06773	1.02253	1.03402	1.00768	0.980959	0.991004	1.00527	0.963066	1.09597	1.05897	1.06884	1.02681	1.05817	1.02464	1.00459	1.00939	1.02369	0.999615	1.05822	1.06323	1.03354	1.02447	1.03652	1.00636	1.01448
									12.5006	1.11765	1.14067	1.09502	1.09398	1.09628	1.01955	1.03124	1.0032	0.954503	0.986244	0.996319	0.94342	1.13521	1.08461	1.04458	1.06792	1.0226	1.03412	1.00772	0.980927	0.991007	1.00531	0.96301	1.09622	1.05914	1.06904	1.02688	1.05832	1.02472	1.00462	1.00944	1.02378	0.999647	1.05838	1.06342	1.03364	1.02454	1.03664	1.00639	1.01454
									12.5144	1.11795	1.14102	1.09528	1.09423	1.09654	1.01961	1.03133	1.00323	0.954409	0.98624	0.996339	0.943336	1.13556	1.08483	1.0447	1.06811	1.02267	1.03422	1.00776	0.980894	0.991011	1.00536	0.962955	1.09646	1.05931	1.06924	1.02696	1.05848	1.02479	1.00464	1.00949	1.02386	0.999679	1.05855	1.0636	1.03374	1.02462	1.03676	1.00642	1.01461
									12.5283	1.11824	1.14138	1.09554	1.09448	1.09681	1.01967	1.03141	1.00325	0.954316	0.986235	0.996359	0.943254	1.1359	1.08505	1.04483	1.06831	1.02274	1.03432	1.00781	0.980862	0.991015	1.00541	0.9629	1.0967	1.05947	1.06943	1.02703	1.05863	1.02487	1.00466	1.00955	1.02395	0.999712	1.05872	1.06378	1.03384	1.02469	1.03687	1.00646	1.01468
									12.5421	1.11854	1.14173	1.09581	1.09472	1.09707	1.01973	1.0315	1.00328	0.954223	0.986232	0.996379	0.943172	1.13624	1.08527	1.04495	1.0685	1.0228	1.03442	1.00785	0.98083	0.991019	1.00545	0.962845	1.09695	1.05964	1.06963	1.02711	1.05879	1.02495	1.00469	1.0096	1.02404	0.999744	1.05889	1.06396	1.03394	1.02476	1.03699	1.00649	1.01475
									12.556	1.11883	1.14209	1.09607	1.09497	1.09733	1.01979	1.03159	1.0033	0.95413	0.986228	0.996399	0.943091	1.13659	1.08549	1.04508	1.06869	1.02287	1.03453	1.00789	0.980799	0.991023	1.0055	0.962792	1.09719	1.05981	1.06983	1.02718	1.05894	1.02503	1.00471	1.00965	1.02412	0.999778	1.05905	1.06414	1.03403	1.02484	1.03711	1.00652	1.01482
									12.5698	1.11913	1.14244	1.09633	1.09522	1.09759	1.01985	1.03167	1.00333	0.954038	0.986225	0.99642	0.943011	1.13693	1.08571	1.04521	1.06888	1.02294	1.03463	1.00793	0.980768	0.991028	1.00555	0.962739	1.09743	1.05998	1.07003	1.02726	1.05909	1.0251	1.00474	1.0097	1.02421	0.999811	1.05922	1.06432	1.03413	1.02491	1.03723	1.00655	1.01488
									12.5837	1.11942	1.14279	1.09659	1.09546	1.09785	1.01991	1.03176	1.00335	0.953946	0.986223	0.996441	0.942932	1.13727	1.08593	1.04533	1.06907	1.02301	1.03473	1.00797	0.980737	0.991033	1.0056	0.962686	1.09768	1.06014	1.07022	1.02734	1.05925	1.02518	1.00476	1.00976	1.0243	0.999845	1.05938	1.0645	1.03423	1.02498	1.03734	1.00659	1.01495
									12.5975	1.11971	1.14314	1.09685	1.09571	1.09811	1.01997	1.03184	1.00338	0.953855	0.986221	0.996463	0.942854	1.13761	1.08615	1.04546	1.06926	1.02308	1.03483	1.00801	0.980706	0.991038	1.00564	0.962635	1.09792	1.06031	1.07042	1.02741	1.0594	1.02526	1.00479	1.00981	1.02438	0.999879	1.05955	1.06468	1.03432	1.02506	1.03746	1.00662	1.01502
									12.6114	1.12001	1.14349	1.09711	1.09595	1.09837	1.02003	1.03193	1.00341	0.953765	0.986219	0.996484	0.942777	1.13795	1.08637	1.04558	1.06945	1.02314	1.03493	1.00806	0.980676	0.991044	1.00569	0.962583	1.09816	1.06048	1.07062	1.02749	1.05955	1.02533	1.00481	1.00987	1.02447	0.999914	1.05972	1.06486	1.03442	1.02513	1.03758	1.00665	1.01509
									12.6252	1.1203	1.14384	1.09737	1.0962	1.09863	1.02009	1.03201	1.00343	0.953675	0.986218	0.996507	0.942701	1.13829	1.08659	1.04571	1.06964	1.02321	1.03503	1.0081	0.980646	0.99105	1.00574	0.962533	1.0984	1.06065	1.07081	1.02756	1.05971	1.02541	1.00484	1.00992	1.02456	0.999949	1.05988	1.06504	1.03452	1.0252	1.03769	1.00669	1.01516
									12.6391	1.12059	1.14419	1.09763	1.09644	1.09888	1.02015	1.0321	1.00346	0.953585	0.986217	0.996529	0.942626	1.13863	1.0868	1.04583	1.06983	1.02328	1.03513	1.00814	0.980616	0.991057	1.00579	0.962483	1.09864	1.06081	1.07101	1.02764	1.05986	1.02549	1.00486	1.00997	1.02465	0.999984	1.06005	1.06522	1.03462	1.02528	1.03781	1.00672	1.01523
									12.6529	1.12088	1.14454	1.09789	1.09669	1.09914	1.02021	1.03218	1.00349	0.953496	0.986216	0.996552	0.942551	1.13896	1.08702	1.04596	1.07002	1.02335	1.03523	1.00818	0.980586	0.991063	1.00584	0.962433	1.09888	1.06098	1.0712	1.02771	1.06001	1.02557	1.00489	1.01003	1.02474	1.00002	1.06021	1.06539	1.03471	1.02535	1.03793	1.00675	1.0153
									12.6668	1.12117	1.14489	1.09815	1.09693	1.0994	1.02027	1.03227	1.00351	0.953407	0.986216	0.996575	0.942478	1.1393	1.08724	1.04608	1.07021	1.02342	1.03533	1.00823	0.980557	0.99107	1.00589	0.962385	1.09912	1.06114	1.0714	1.02779	1.06016	1.02564	1.00491	1.01008	1.02482	1.00006	1.06038	1.06557	1.03481	1.02542	1.03804	1.00679	1.01537
									12.6806	1.12145	1.14523	1.0984	1.09717	1.09966	1.02033	1.03235	1.00354	0.953319	0.986216	0.996598	0.942406	1.13964	1.08745	1.04621	1.0704	1.02348	1.03543	1.00827	0.980528	0.991078	1.00594	0.962336	1.09936	1.06131	1.0716	1.02786	1.06031	1.02572	1.00494	1.01014	1.02491	1.00009	1.06055	1.06575	1.03491	1.0255	1.03816	1.00682	1.01544
									12.6944	1.12174	1.14558	1.09866	1.09742	1.09991	1.02038	1.03244	1.00357	0.953231	0.986217	0.996622	0.942334	1.13997	1.08767	1.04633	1.07059	1.02355	1.03553	1.00831	0.980499	0.991085	1.00599	0.962289	1.09959	1.06148	1.07179	1.02794	1.06046	1.0258	1.00496	1.01019	1.025	1.00013	1.06071	1.06593	1.035	1.02557	1.03828	1.00685	1.01551
									12.7083	1.12203	1.14592	1.09892	1.09766	1.10017	1.02044	1.03252	1.00359	0.953144	0.986218	0.996646	0.942264	1.1403	1.08788	1.04645	1.07078	1.02362	1.03563	1.00836	0.980471	0.991093	1.00604	0.962242	1.09983	1.06164	1.07199	1.02801	1.06061	1.02587	1.00499	1.01025	1.02509	1.00017	1.06088	1.06611	1.0351	1.02564	1.03839	1.00689	1.01558
									12.7221	1.12231	1.14626	1.09918	1.0979	1.10042	1.0205	1.03261	1.00362	0.953058	0.986219	0.99667	0.942195	1.14064	1.0881	1.04658	1.07097	1.02369	1.03572	1.0084	0.980443	0.991102	1.00609	0.962196	1.10007	1.06181	1.07218	1.02809	1.06076	1.02595	1.00501	1.0103	1.02518	1.0002	1.06104	1.06629	1.0352	1.02572	1.03851	1.00692	1.01565
									12.736	1.1226	1.14661	1.09943	1.09814	1.10068	1.02056	1.03269	1.00365	0.952972	0.986221	0.996695	0.942126	1.14097	1.08831	1.0467	1.07116	1.02375	1.03582	1.00844	0.980415	0.99111	1.00614	0.96215	1.1003	1.06197	1.07238	1.02816	1.06091	1.02603	1.00504	1.01036	1.02527	1.00024	1.0612	1.06646	1.03529	1.02579	1.03863	1.00695	1.01572
									12.7498	1.12288	1.14695	1.09969	1.09838	1.10093	1.02062	1.03278	1.00368	0.952886	0.986223	0.99672	0.942059	1.1413	1.08853	1.04683	1.07134	1.02382	1.03592	1.00849	0.980387	0.991119	1.00619	0.962105	1.10054	1.06214	1.07257	1.02823	1.06106	1.02611	1.00507	1.01042	1.02535	1.00028	1.06137	1.06664	1.03539	1.02586	1.03875	1.00699	1.01579
									12.7637	1.12317	1.14729	1.09994	1.09862	1.10119	1.02068	1.03286	1.00371	0.952801	0.986226	0.996745	0.941992	1.14163	1.08874	1.04695	1.07153	1.02389	1.03602	1.00853	0.98036	0.991129	1.00624	0.962061	1.10077	1.0623	1.07277	1.02831	1.06121	1.02618	1.00509	1.01047	1.02544	1.00032	1.06153	1.06682	1.03549	1.02594	1.03886	1.00702	1.01586
									12.7775	1.12345	1.14763	1.1002	1.09886	1.10144	1.02074	1.03294	1.00373	0.952716	0.986229	0.996771	0.941927	1.14196	1.08895	1.04707	1.07172	1.02396	1.03612	1.00857	0.980333	0.991138	1.00629	0.962017	1.10101	1.06247	1.07296	1.02838	1.06136	1.02626	1.00512	1.01053	1.02553	1.00036	1.0617	1.067	1.03558	1.02601	1.03898	1.00706	1.01594
									12.7914	1.12373	1.14797	1.10045	1.0991	1.1017	1.0208	1.03303	1.00376	0.952632	0.986232	0.996797	0.941862	1.14229	1.08916	1.0472	1.07191	1.02402	1.03622	1.00862	0.980306	0.991148	1.00635	0.961974	1.10124	1.06263	1.07315	1.02846	1.06151	1.02634	1.00514	1.01059	1.02562	1.00039	1.06186	1.06717	1.03568	1.02608	1.0391	1.00709	1.01601
									12.8052	1.12401	1.14831	1.10071	1.09934	1.10195	1.02086	1.03311	1.00379	0.952549	0.986236	0.996823	0.941799	1.14262	1.08938	1.04732	1.07209	1.02409	1.03632	1.00866	0.98028	0.991158	1.0064	0.961932	1.10147	1.0628	1.07335	1.02853	1.06166	1.02642	1.00517	1.01064	1.02571	1.00043	1.06203	1.06735	1.03577	1.02616	1.03921	1.00713	1.01608
									12.8191	1.12429	1.14864	1.10096	1.09958	1.1022	1.02092	1.0332	1.00382	0.952465	0.98624	0.996849	0.941736	1.14295	1.08959	1.04744	1.07228	1.02416	1.03642	1.00871	0.980254	0.991169	1.00645	0.96189	1.10171	1.06296	1.07354	1.0286	1.06181	1.02649	1.0052	1.0107	1.0258	1.00047	1.06219	1.06753	1.03587	1.02623	1.03933	1.00716	1.01615
									12.8329	1.12457	1.14898	1.10122	1.09981	1.10246	1.02098	1.03328	1.00385	0.952383	0.986245	0.996876	0.941674	1.14327	1.0898	1.04757	1.07247	1.02423	1.03652	1.00875	0.980228	0.99118	1.0065	0.961848	1.10194	1.06312	1.07374	1.02868	1.06196	1.02657	1.00522	1.01076	1.02589	1.00051	1.06235	1.0677	1.03597	1.0263	1.03945	1.0072	1.01623
									12.8468	1.12485	1.14931	1.10147	1.10005	1.10271	1.02104	1.03336	1.00388	0.952301	0.98625	0.996904	0.941614	1.1436	1.09001	1.04769	1.07266	1.02429	1.03662	1.0088	0.980202	0.991191	1.00656	0.961808	1.10217	1.06329	1.07393	1.02875	1.0621	1.02665	1.00525	1.01082	1.02598	1.00055	1.06252	1.06788	1.03606	1.02637	1.03957	1.00723	1.0163
									12.8606	1.12513	1.14965	1.10172	1.10029	1.10296	1.0211	1.03345	1.00391	0.952219	0.986255	0.996931	0.941554	1.14392	1.09022	1.04781	1.07284	1.02436	1.03672	1.00884	0.980177	0.991203	1.00661	0.961768	1.1024	1.06345	1.07412	1.02883	1.06225	1.02672	1.00528	1.01087	1.02607	1.00059	1.06268	1.06806	1.03616	1.02645	1.03968	1.00727	1.01637
									12.8745	1.12541	1.14998	1.10198	1.10052	1.10321	1.02116	1.03353	1.00393	0.952138	0.986261	0.996959	0.941496	1.14425	1.09043	1.04793	1.07303	1.02443	1.03682	1.00889	0.980152	0.991215	1.00667	0.961729	1.10263	1.06362	1.07432	1.0289	1.0624	1.0268	1.0053	1.01093	1.02616	1.00064	1.06284	1.06823	1.03625	1.02652	1.0398	1.0073	1.01645
									12.8883	1.12568	1.15032	1.10223	1.10076	1.10346	1.02121	1.03361	1.00396	0.952058	0.986267	0.996987	0.941438	1.14457	1.09064	1.04806	1.07321	1.0245	1.03692	1.00894	0.980127	0.991227	1.00672	0.96169	1.10286	1.06378	1.07451	1.02897	1.06255	1.02688	1.00533	1.01099	1.02625	1.00068	1.063	1.06841	1.03635	1.02659	1.03992	1.00734	1.01652
									12.9022	1.12596	1.15065	1.10248	1.10099	1.10371	1.02127	1.0337	1.00399	0.951978	0.986274	0.997016	0.941381	1.14489	1.09085	1.04818	1.0734	1.02456	1.03701	1.00898	0.980103	0.99124	1.00677	0.961652	1.10309	1.06394	1.0747	1.02905	1.06269	1.02696	1.00536	1.01105	1.02634	1.00072	1.06317	1.06858	1.03644	1.02667	1.04004	1.00737	1.01659
									12.916	1.12624	1.15098	1.10273	1.10123	1.10396	1.02133	1.03378	1.00402	0.951898	0.986281	0.997045	0.941326	1.14521	1.09105	1.0483	1.07359	1.02463	1.03711	1.00903	0.980079	0.991253	1.00683	0.961615	1.10332	1.0641	1.07489	1.02912	1.06284	1.02703	1.00539	1.01111	1.02643	1.00076	1.06333	1.06876	1.03654	1.02674	1.04015	1.00741	1.01667
									12.9298	1.12651	1.15131	1.10298	1.10146	1.10421	1.02139	1.03386	1.00405	0.951819	0.986288	0.997074	0.941271	1.14553	1.09126	1.04842	1.07377	1.0247	1.03721	1.00907	0.980055	0.991266	1.00688	0.961578	1.10354	1.06427	1.07508	1.02919	1.06298	1.02711	1.00541	1.01117	1.02652	1.0008	1.06349	1.06893	1.03663	1.02681	1.04027	1.00744	1.01674
									12.9437	1.12678	1.15164	1.10324	1.1017	1.10446	1.02145	1.03394	1.00408	0.951741	0.986296	0.997104	0.941217	1.14585	1.09147	1.04855	1.07396	1.02477	1.03731	1.00912	0.980032	0.99128	1.00694	0.961542	1.10377	1.06443	1.07528	1.02927	1.06313	1.02719	1.00544	1.01123	1.02661	1.00085	1.06365	1.06911	1.03673	1.02688	1.04039	1.00748	1.01682
									12.9575	1.12706	1.15196	1.10349	1.10193	1.10471	1.02151	1.03403	1.00411	0.951663	0.986305	0.997134	0.941165	1.14617	1.09168	1.04867	1.07414	1.02483	1.03741	1.00917	0.980008	0.991294	1.007	0.961507	1.104	1.06459	1.07547	1.02934	1.06327	1.02726	1.00547	1.01129	1.0267	1.00089	1.06382	1.06928	1.03683	1.02696	1.0405	1.00752	1.01689
									12.9714	1.12733	1.15229	1.10374	1.10216	1.10496	1.02157	1.03411	1.00414	0.951586	0.986313	0.997164	0.941113	1.14649	1.09188	1.04879	1.07433	1.0249	1.03751	1.00921	0.979985	0.991308	1.00705	0.961472	1.10422	1.06475	1.07566	1.02941	1.06342	1.02734	1.00549	1.01135	1.02679	1.00093	1.06398	1.06946	1.03692	1.02703	1.04062	1.00755	1.01697
									12.9852	1.1276	1.15262	1.10399	1.10239	1.10521	1.02163	1.03419	1.00417	0.951509	0.986323	0.997194	0.941063	1.14681	1.09209	1.04891	1.07451	1.02497	1.03761	1.00926	0.979963	0.991323	1.00711	0.961438	1.10445	1.06492	1.07585	1.02949	1.06356	1.02742	1.00552	1.01141	1.02688	1.00098	1.06414	1.06963	1.03702	1.0271	1.04074	1.00759	1.01704
									12.9991	1.12787	1.15294	1.10424	1.10263	1.10545	1.02169	1.03427	1.0042	0.951433	0.986332	0.997225	0.941013	1.14712	1.09229	1.04903	1.07469	1.02503	1.0377	1.00931	0.979941	0.991338	1.00717	0.961404	1.10467	1.06508	1.07604	1.02956	1.06371	1.02749	1.00555	1.01147	1.02697	1.00102	1.0643	1.06981	1.03711	1.02717	1.04086	1.00763	1.01712
									13.0129	1.12814	1.15327	1.10448	1.10286	1.1057	1.02175	1.03436	1.00424	0.951357	0.986342	0.997257	0.940965	1.14744	1.0925	1.04915	1.07488	1.0251	1.0378	1.00935	0.979919	0.991353	1.00722	0.961372	1.10489	1.06524	1.07623	1.02963	1.06385	1.02757	1.00558	1.01153	1.02706	1.00107	1.06446	1.06998	1.0372	1.02725	1.04097	1.00766	1.01719
									13.0268	1.12841	1.15359	1.10473	1.10309	1.10595	1.02181	1.03444	1.00427	0.951281	0.986353	0.997288	0.940917	1.14775	1.0927	1.04927	1.07506	1.02517	1.0379	1.0094	0.979897	0.991369	1.00728	0.961339	1.10512	1.0654	1.07642	1.0297	1.064	1.02765	1.00561	1.01159	1.02716	1.00111	1.06462	1.07016	1.0373	1.02732	1.04109	1.0077	1.01727
									13.0406	1.12868	1.15391	1.10498	1.10332	1.10619	1.02186	1.03452	1.0043	0.951207	0.986363	0.99732	0.940871	1.14807	1.09291	1.04939	1.07525	1.02524	1.038	1.00945	0.979875	0.991385	1.00734	0.961308	1.10534	1.06556	1.07661	1.02978	1.06414	1.02773	1.00563	1.01165	1.02725	1.00116	1.06478	1.07033	1.03739	1.02739	1.04121	1.00774	1.01734
									13.0545	1.12894	1.15424	1.10523	1.10355	1.10644	1.02192	1.0346	1.00433	0.951132	0.986375	0.997352	0.940825	1.14838	1.09311	1.04952	1.07543	1.0253	1.0381	1.0095	0.979854	0.991402	1.0074	0.961277	1.10556	1.06572	1.07681	1.02985	1.06428	1.0278	1.00566	1.01171	1.02734	1.0012	1.06495	1.0705	1.03749	1.02746	1.04133	1.00777	1.01742
									13.0683	1.12921	1.15456	1.10548	1.10378	1.10668	1.02198	1.03468	1.00436	0.951059	0.986386	0.997385	0.940781	1.14869	1.09331	1.04964	1.07561	1.02537	1.03819	1.00955	0.979833	0.991418	1.00746	0.961247	1.10578	1.06588	1.077	1.02992	1.06443	1.02788	1.00569	1.01177	1.02743	1.00125	1.06511	1.07068	1.03758	1.02754	1.04144	1.00781	1.0175
									13.0822	1.12948	1.15488	1.10572	1.10401	1.10693	1.02204	1.03476	1.00439	0.950986	0.986399	0.997418	0.940737	1.149	1.09351	1.04976	1.07579	1.02544	1.03829	1.00959	0.979813	0.991435	1.00751	0.961218	1.106	1.06604	1.07719	1.02999	1.06457	1.02796	1.00572	1.01184	1.02752	1.0013	1.06527	1.07085	1.03768	1.02761	1.04156	1.00785	1.01757
									13.096	1.12974	1.1552	1.10597	1.10423	1.10717	1.0221	1.03484	1.00442	0.950913	0.986411	0.997451	0.940695	1.14932	1.09372	1.04988	1.07598	1.0255	1.03839	1.00964	0.979793	0.991453	1.00757	0.961189	1.10622	1.0662	1.07737	1.03007	1.06471	1.02803	1.00575	1.0119	1.02761	1.00134	1.06543	1.07102	1.03777	1.02768	1.04168	1.00788	1.01765
									13.1099	1.13001	1.15551	1.10622	1.10446	1.10742	1.02216	1.03493	1.00446	0.950841	0.986424	0.997485	0.940654	1.14962	1.09392	1.05	1.07616	1.02557	1.03849	1.00969	0.979773	0.991471	1.00763	0.961161	1.10644	1.06637	1.07756	1.03014	1.06485	1.02811	1.00578	1.01196	1.02771	1.00139	1.06559	1.0712	1.03787	1.02775	1.0418	1.00792	1.01773
									13.1237	1.13027	1.15583	1.10646	1.10469	1.10766	1.02222	1.03501	1.00449	0.950769	0.986437	0.997519	0.940613	1.14993	1.09412	1.05012	1.07634	1.02564	1.03858	1.00974	0.979753	0.991489	1.00769	0.961133	1.10666	1.06653	1.07775	1.03021	1.06499	1.02819	1.00581	1.01202	1.0278	1.00144	1.06575	1.07137	1.03796	1.02782	1.04191	1.00796	1.01781
									13.1376	1.13053	1.15615	1.10671	1.10491	1.1079	1.02228	1.03509	1.00452	0.950698	0.986451	0.997553	0.940574	1.15024	1.09432	1.05024	1.07652	1.0257	1.03868	1.00979	0.979734	0.991507	1.00775	0.961106	1.10688	1.06669	1.07794	1.03028	1.06514	1.02827	1.00583	1.01209	1.02789	1.00149	1.06591	1.07154	1.03805	1.0279	1.04203	1.008	1.01788
									13.1514	1.13079	1.15646	1.10695	1.10514	1.10815	1.02234	1.03517	1.00455	0.950628	0.986466	0.997588	0.940536	1.15055	1.09452	1.05036	1.07671	1.02577	1.03878	1.00984	0.979715	0.991526	1.00781	0.96108	1.1071	1.06684	1.07813	1.03035	1.06528	1.02834	1.00586	1.01215	1.02798	1.00153	1.06607	1.07171	1.03815	1.02797	1.04215	1.00803	1.01796
									13.1652	1.13106	1.15678	1.1072	1.10537	1.10839	1.02239	1.03525	1.00459	0.950558	0.98648	0.997623	0.940498	1.15085	1.09472	1.05048	1.07689	1.02584	1.03888	1.00989	0.979696	0.991546	1.00787	0.961055	1.10732	1.067	1.07832	1.03042	1.06542	1.02842	1.00589	1.01221	1.02808	1.00158	1.06622	1.07188	1.03824	1.02804	1.04227	1.00807	1.01804
									13.1791	1.13132	1.15709	1.10744	1.10559	1.10863	1.02245	1.03533	1.00462	0.950489	0.986495	0.997658	0.940462	1.15116	1.09492	1.05059	1.07707	1.0259	1.03897	1.00994	0.979678	0.991565	1.00793	0.96103	1.10753	1.06716	1.07851	1.0305	1.06556	1.0285	1.00592	1.01228	1.02817	1.00163	1.06638	1.07206	1.03834	1.02811	1.04239	1.00811	1.01812
									13.1929	1.13158	1.1574	1.10769	1.10582	1.10887	1.02251	1.03541	1.00465	0.95042	0.986511	0.997694	0.940427	1.15146	1.09512	1.05071	1.07725	1.02597	1.03907	1.00999	0.97966	0.991585	1.008	0.961006	1.10775	1.06732	1.0787	1.03057	1.0657	1.02857	1.00595	1.01234	1.02826	1.00168	1.06654	1.07223	1.03843	1.02819	1.0425	1.00815	1.0182
									13.2068	1.13183	1.15771	1.10793	1.10604	1.10911	1.02257	1.03549	1.00468	0.950352	0.986527	0.99773	0.940393	1.15177	1.09532	1.05083	1.07743	1.02604	1.03917	1.01004	0.979642	0.991605	1.00806	0.960982	1.10796	1.06748	1.07889	1.03064	1.06584	1.02865	1.00598	1.0124	1.02836	1.00173	1.0667	1.0724	1.03852	1.02826	1.04262	1.00819	1.01828
									13.2206	1.13209	1.15802	1.10817	1.10626	1.10935	1.02263	1.03557	1.00472	0.950284	0.986543	0.997767	0.94036	1.15207	1.09551	1.05095	1.07761	1.0261	1.03927	1.01009	0.979624	0.991626	1.00812	0.96096	1.10818	1.06764	1.07907	1.03071	1.06598	1.02873	1.00601	1.01247	1.02845	1.00178	1.06686	1.07257	1.03862	1.02833	1.04274	1.00823	1.01836
									13.2345	1.13235	1.15833	1.10842	1.10649	1.10959	1.02269	1.03565	1.00475	0.950217	0.98656	0.997803	0.940328	1.15237	1.09571	1.05107	1.07779	1.02617	1.03936	1.01014	0.979607	0.991647	1.00818	0.960938	1.10839	1.0678	1.07926	1.03078	1.06612	1.02881	1.00604	1.01253	1.02854	1.00183	1.06702	1.07274	1.03871	1.0284	1.04286	1.00827	1.01844
									13.2483	1.13261	1.15864	1.10866	1.10671	1.10983	1.02275	1.03573	1.00479	0.95015	0.986577	0.99784	0.940297	1.15267	1.09591	1.05119	1.07797	1.02624	1.03946	1.01019	0.97959	0.991668	1.00825	0.960916	1.1086	1.06796	1.07945	1.03085	1.06625	1.02888	1.00607	1.0126	1.02864	1.00188	1.06718	1.07291	1.0388	1.02847	1.04297	1.0083	1.01852
									13.2622	1.13286	1.15895	1.1089	1.10693	1.11007	1.02281	1.03581	1.00482	0.950084	0.986595	0.997878	0.940267	1.15297	1.0961	1.05131	1.07815	1.0263	1.03956	1.01024	0.979574	0.99169	1.00831	0.960895	1.10882	1.06812	1.07964	1.03092	1.06639	1.02896	1.0061	1.01266	1.02873	1.00193	1.06734	1.07308	1.0389	1.02854	1.04309	1.00834	1.0186
									13.276	1.13312	1.15925	1.10914	1.10715	1.11031	1.02286	1.03589	1.00485	0.950018	0.986613	0.997916	0.940238	1.15327	1.0963	1.05143	1.07833	1.02637	1.03965	1.01029	0.979558	0.991712	1.00837	0.960875	1.10903	1.06827	1.07982	1.03099	1.06653	1.02904	1.00613	1.01273	1.02882	1.00199	1.06749	1.07325	1.03899	1.02862	1.04321	1.00838	1.01868
									13.2899	1.13337	1.15956	1.10938	1.10737	1.11055	1.02292	1.03597	1.00489	0.949953	0.986632	0.997954	0.940211	1.15357	1.09649	1.05154	1.07851	1.02644	1.03975	1.01034	0.979542	0.991734	1.00844	0.960856	1.10924	1.06843	1.08001	1.03107	1.06667	1.02911	1.00616	1.01279	1.02892	1.00204	1.06765	1.07342	1.03908	1.02869	1.04333	1.00842	1.01876
									13.3037	1.13362	1.15986	1.10962	1.10759	1.11078	1.02298	1.03605	1.00492	0.949889	0.986651	0.997992	0.940184	1.15387	1.09669	1.05166	1.07869	1.0265	1.03985	1.01039	0.979526	0.991757	1.0085	0.960837	1.10945	1.06859	1.0802	1.03114	1.06681	1.02919	1.00619	1.01286	1.02901	1.00209	1.06781	1.07359	1.03918	1.02876	1.04345	1.00846	1.01884
									13.3176	1.13387	1.16017	1.10986	1.10781	1.11102	1.02304	1.03613	1.00496	0.949825	0.98667	0.998031	0.940158	1.15416	1.09688	1.05178	1.07887	1.02657	1.03994	1.01044	0.979511	0.99178	1.00856	0.960819	1.10966	1.06875	1.08038	1.03121	1.06694	1.02927	1.00622	1.01293	1.0291	1.00214	1.06797	1.07376	1.03927	1.02883	1.04356	1.0085	1.01892
									13.3314	1.13413	1.16047	1.1101	1.10803	1.11126	1.0231	1.0362	1.00499	0.949761	0.98669	0.99807	0.940134	1.15446	1.09708	1.0519	1.07905	1.02664	1.04004	1.01049	0.979496	0.991804	1.00863	0.960802	1.10987	1.0689	1.08057	1.03128	1.06708	1.02934	1.00625	1.01299	1.0292	1.0022	1.06812	1.07393	1.03936	1.0289	1.04368	1.00854	1.019
									13.3453	1.13438	1.16077	1.11034	1.10825	1.11149	1.02316	1.03628	1.00503	0.949699	0.98671	0.99811	0.94011	1.15475	1.09727	1.05202	1.07922	1.0267	1.04014	1.01054	0.979481	0.991828	1.00869	0.960785	1.11008	1.06906	1.08075	1.03135	1.06722	1.02942	1.00628	1.01306	1.02929	1.00225	1.06828	1.0741	1.03945	1.02897	1.0438	1.00858	1.01908
									13.3591	1.13463	1.16107	1.11058	1.10847	1.11173	1.02322	1.03636	1.00506	0.949636	0.986731	0.99815	0.940088	1.15505	1.09746	1.05213	1.0794	1.02677	1.04023	1.0106	0.979467	0.991852	1.00876	0.96077	1.11029	1.06922	1.08094	1.03142	1.06735	1.0295	1.00631	1.01313	1.02939	1.00231	1.06844	1.07427	1.03955	1.02905	1.04392	1.00862	1.01916
									13.373	1.13487	1.16137	1.11082	1.10869	1.11197	1.02327	1.03644	1.0051	0.949575	0.986752	0.99819	0.940067	1.15534	1.09765	1.05225	1.07958	1.02684	1.04033	1.01065	0.979453	0.991876	1.00883	0.960754	1.11049	1.06937	1.08113	1.03149	1.06749	1.02958	1.00634	1.01319	1.02948	1.00236	1.06859	1.07444	1.03964	1.02912	1.04404	1.00866	1.01925
									13.3868	1.13512	1.16167	1.11106	1.10891	1.1122	1.02333	1.03652	1.00513	0.949514	0.986774	0.998231	0.940046	1.15563	1.09785	1.05237	1.07976	1.0269	1.04043	1.0107	0.979439	0.991901	1.00889	0.96074	1.1107	1.06953	1.08131	1.03156	1.06762	1.02965	1.00637	1.01326	1.02958	1.00241	1.06875	1.07461	1.03973	1.02919	1.04415	1.0087	1.01933
									13.4007	1.13537	1.16197	1.1113	1.10912	1.11243	1.02339	1.0366	1.00517	0.949453	0.986796	0.998272	0.940027	1.15592	1.09804	1.05248	1.07993	1.02697	1.04052	1.01075	0.979425	0.991927	1.00896	0.960726	1.11091	1.06969	1.0815	1.03163	1.06776	1.02973	1.0064	1.01333	1.02967	1.00247	1.06891	1.07478	1.03982	1.02926	1.04427	1.00874	1.01941
									13.4145	1.13562	1.16227	1.11154	1.10934	1.11267	1.02345	1.03668	1.0052	0.949393	0.986819	0.998313	0.940009	1.15621	1.09823	1.0526	1.08011	1.02703	1.04062	1.01081	0.979412	0.991952	1.00902	0.960713	1.11111	1.06984	1.08168	1.0317	1.06789	1.02981	1.00643	1.0134	1.02977	1.00252	1.06906	1.07494	1.03992	1.02933	1.04439	1.00878	1.01949
									13.4283	1.13586	1.16256	1.11177	1.10955	1.1129	1.02351	1.03675	1.00524	0.949333	0.986842	0.998355	0.939992	1.1565	1.09842	1.05272	1.08029	1.0271	1.04072	1.01086	0.9794	0.991978	1.00909	0.9607	1.11132	1.07	1.08187	1.03177	1.06803	1.02988	1.00647	1.01347	1.02986	1.00258	1.06922	1.07511	1.04001	1.0294	1.04451	1.00882	1.01958
									13.4422	1.13611	1.16286	1.11201	1.10977	1.11314	1.02357	1.03683	1.00528	0.949274	0.986865	0.998397	0.939976	1.15679	1.09861	1.05283	1.08047	1.02717	1.04081	1.01091	0.979387	0.992005	1.00916	0.960689	1.11152	1.07015	1.08205	1.03184	1.06816	1.02996	1.0065	1.01353	1.02996	1.00264	1.06937	1.07528	1.0401	1.02948	1.04463	1.00886	1.01966
									13.456	1.13635	1.16315	1.11225	1.10998	1.11337	1.02362	1.03691	1.00531	0.949216	0.986889	0.998439	0.939961	1.15708	1.0988	1.05295	1.08064	1.02723	1.04091	1.01097	0.979375	0.992031	1.00923	0.960677	1.11173	1.07031	1.08223	1.03191	1.0683	1.03004	1.00653	1.0136	1.03005	1.00269	1.06953	1.07545	1.04019	1.02955	1.04474	1.0089	1.01974
									13.4699	1.13659	1.16345	1.11248	1.1102	1.1136	1.02368	1.03699	1.00535	0.949158	0.986913	0.998482	0.939947	1.15736	1.09898	1.05307	1.08082	1.0273	1.041	1.01102	0.979363	0.992059	1.0093	0.960667	1.11193	1.07046	1.08242	1.03198	1.06843	1.03012	1.00656	1.01367	1.03015	1.00275	1.06969	1.07561	1.04028	1.02962	1.04486	1.00894	1.01983
									13.4837	1.13684	1.16374	1.11272	1.11041	1.11383	1.02374	1.03706	1.00538	0.949101	0.986938	0.998525	0.939934	1.15765	1.09917	1.05318	1.08099	1.02736	1.0411	1.01107	0.979352	0.992086	1.00936	0.960657	1.11213	1.07062	1.0826	1.03205	1.06856	1.03019	1.00659	1.01374	1.03025	1.00281	1.06984	1.07578	1.04038	1.02969	1.04498	1.00899	1.01991
									13.4976	1.13708	1.16403	1.11295	1.11062	1.11406	1.0238	1.03714	1.00542	0.949044	0.986963	0.998569	0.939923	1.15793	1.09936	1.0533	1.08117	1.02743	1.04119	1.01113	0.97934	0.992114	1.00943	0.960648	1.11233	1.07077	1.08279	1.03212	1.0687	1.03027	1.00662	1.01381	1.03034	1.00287	1.07	1.07595	1.04047	1.02976	1.0451	1.00903	1.02
									13.5114	1.13732	1.16432	1.11319	1.11084	1.11429	1.02386	1.03722	1.00546	0.948988	0.986989	0.998613	0.939912	1.15821	1.09955	1.05341	1.08134	1.0275	1.04129	1.01118	0.979329	0.992142	1.0095	0.96064	1.11253	1.07093	1.08297	1.03219	1.06883	1.03035	1.00665	1.01388	1.03044	1.00292	1.07015	1.07612	1.04056	1.02983	1.04522	1.00907	1.02008
									13.5253	1.13756	1.16461	1.11342	1.11105	1.11452	1.02392	1.0373	1.0055	0.948933	0.987015	0.998657	0.939903	1.1585	1.09973	1.05353	1.08152	1.02756	1.04139	1.01124	0.979319	0.992171	1.00957	0.960633	1.11273	1.07108	1.08315	1.03226	1.06896	1.03042	1.00669	1.01395	1.03053	1.00298	1.07031	1.07628	1.04065	1.0299	1.04534	1.00911	1.02017
									13.5391	1.1378	1.1649	1.11365	1.11126	1.11475	1.02398	1.03737	1.00553	0.948878	0.987041	0.998702	0.939894	1.15878	1.09992	1.05364	1.08169	1.02763	1.04148	1.01129	0.979309	0.9922	1.00964	0.960626	1.11293	1.07124	1.08334	1.03232	1.06909	1.0305	1.00672	1.01402	1.03063	1.00304	1.07046	1.07645	1.04074	1.02997	1.04545	1.00915	1.02025
									13.553	1.13803	1.16518	1.11389	1.11147	1.11498	1.02403	1.03745	1.00557	0.948823	0.987068	0.998747	0.939887	1.15906	1.10011	1.05376	1.08187	1.02769	1.04158	1.01134	0.979299	0.992229	1.00971	0.96062	1.11313	1.07139	1.08352	1.03239	1.06923	1.03058	1.00675	1.01409	1.03073	1.0031	1.07061	1.07661	1.04083	1.03004	1.04557	1.00919	1.02034
									13.5668	1.13827	1.16547	1.11412	1.11168	1.11521	1.02409	1.03753	1.00561	0.94877	0.987096	0.998792	0.939881	1.15934	1.10029	1.05387	1.08204	1.02776	1.04167	1.0114	0.979289	0.992259	1.00978	0.960614	1.11333	1.07154	1.0837	1.03246	1.06936	1.03065	1.00678	1.01416	1.03082	1.00316	1.07077	1.07678	1.04093	1.03012	1.04569	1.00924	1.02042
									13.5807	1.13851	1.16575	1.11435	1.11189	1.11544	1.02415	1.0376	1.00565	0.948716	0.987124	0.998838	0.939875	1.15962	1.10047	1.05399	1.08222	1.02783	1.04177	1.01145	0.97928	0.992289	1.00985	0.960609	1.11353	1.0717	1.08388	1.03253	1.06949	1.03073	1.00682	1.01423	1.03092	1.00322	1.07092	1.07695	1.04102	1.03019	1.04581	1.00928	1.02051
									13.5945	1.13874	1.16604	1.11459	1.1121	1.11567	1.02421	1.03768	1.00568	0.948664	0.987152	0.998884	0.939871	1.1599	1.10066	1.0541	1.08239	1.02789	1.04186	1.01151	0.979271	0.992319	1.00992	0.960605	1.11372	1.07185	1.08407	1.0326	1.06962	1.03081	1.00685	1.01431	1.03102	1.00328	1.07108	1.07711	1.04111	1.03026	1.04593	1.00932	1.02059
									13.6084	1.13898	1.16632	1.11482	1.11231	1.1159	1.02427	1.03776	1.00572	0.948611	0.987181	0.99893	0.939868	1.16017	1.10084	1.05422	1.08257	1.02796	1.04196	1.01156	0.979262	0.99235	1.01	0.960602	1.11392	1.072	1.08425	1.03267	1.06975	1.03089	1.00688	1.01438	1.03111	1.00334	1.07123	1.07728	1.0412	1.03033	1.04605	1.00936	1.02068
									13.6222	1.13921	1.1666	1.11505	1.11252	1.11612	1.02432	1.03783	1.00576	0.94856	0.98721	0.998977	0.939867	1.16045	1.10103	1.05433	1.08274	1.02802	1.04205	1.01162	0.979254	0.992381	1.01007	0.960599	1.11412	1.07216	1.08443	1.03274	1.06988	1.03096	1.00691	1.01445	1.03121	1.0034	1.07138	1.07744	1.04129	1.0304	1.04616	1.00941	1.02077
									13.6361	1.13945	1.16688	1.11528	1.11273	1.11635	1.02438	1.03791	1.0058	0.948509	0.98724	0.999024	0.939866	1.16073	1.10121	1.05445	1.08291	1.02809	1.04215	1.01168	0.979246	0.992413	1.01014	0.960597	1.11431	1.07231	1.08461	1.03281	1.07001	1.03104	1.00695	1.01452	1.03131	1.00347	1.07154	1.07761	1.04138	1.03047	1.04628	1.00945	1.02085
									13.6499	1.13968	1.16716	1.11551	1.11293	1.11658	1.02444	1.03798	1.00584	0.948458	0.98727	0.999071	0.939866	1.161	1.10139	1.05456	1.08309	1.02815	1.04224	1.01173	0.979238	0.992445	1.01021	0.960596	1.11451	1.07246	1.08479	1.03287	1.07014	1.03112	1.00698	1.01459	1.03141	1.00353	1.07169	1.07777	1.04147	1.03054	1.0464	1.00949	1.02094
									13.6637	1.13991	1.16744	1.11574	1.11314	1.1168	1.0245	1.03806	1.00588	0.948409	0.987301	0.999119	0.939868	1.16127	1.10157	1.05467	1.08326	1.02822	1.04234	1.01179	0.979231	0.992477	1.01029	0.960596	1.1147	1.07261	1.08497	1.03294	1.07027	1.03119	1.00701	1.01467	1.0315	1.00359	1.07184	1.07794	1.04156	1.03061	1.04652	1.00953	1.02103
									13.6776	1.14014	1.16772	1.11597	1.11334	1.11703	1.02456	1.03814	1.00592	0.948359	0.987332	0.999168	0.93987	1.16155	1.10175	1.05479	1.08343	1.02829	1.04243	1.01185	0.979224	0.99251	1.01036	0.960596	1.11489	1.07277	1.08515	1.03301	1.0704	1.03127	1.00705	1.01474	1.0316	1.00365	1.07199	1.0781	1.04165	1.03068	1.04664	1.00958	1.02112
									13.6914	1.14037	1.168	1.1162	1.11355	1.11725	1.02462	1.03821	1.00595	0.948311	0.987363	0.999216	0.939874	1.16182	1.10193	1.0549	1.0836	1.02835	1.04253	1.0119	0.979217	0.992543	1.01043	0.960597	1.11508	1.07292	1.08533	1.03308	1.07052	1.03135	1.00708	1.01481	1.0317	1.00372	1.07215	1.07826	1.04174	1.03075	1.04676	1.00962	1.0212
									13.7053	1.1406	1.16828	1.11643	1.11376	1.11748	1.02467	1.03829	1.00599	0.948262	0.987395	0.999265	0.939879	1.16209	1.10211	1.05502	1.08377	1.02842	1.04262	1.01196	0.979211	0.992576	1.01051	0.960599	1.11528	1.07307	1.08552	1.03315	1.07065	1.03142	1.00711	1.01489	1.0318	1.00378	1.0723	1.07843	1.04183	1.03082	1.04688	1.00966	1.02129
									13.7191	1.14083	1.16855	1.11666	1.11396	1.1177	1.02473	1.03836	1.00603	0.948215	0.987428	0.999314	0.939885	1.16236	1.10229	1.05513	1.08395	1.02848	1.04272	1.01202	0.979205	0.99261	1.01058	0.960601	1.11547	1.07322	1.0857	1.03321	1.07078	1.0315	1.00715	1.01496	1.0319	1.00384	1.07245	1.07859	1.04192	1.03089	1.04699	1.00971	1.02138
									13.733	1.14105	1.16882	1.11688	1.11416	1.11792	1.02479	1.03844	1.00607	0.948168	0.987461	0.999364	0.939892	1.16263	1.10247	1.05524	1.08412	1.02855	1.04281	1.01207	0.979199	0.992644	1.01066	0.960604	1.11566	1.07337	1.08588	1.03328	1.07091	1.03158	1.00718	1.01503	1.03199	1.00391	1.0726	1.07876	1.04201	1.03096	1.04711	1.00975	1.02147
									13.7468	1.14128	1.1691	1.11711	1.11437	1.11814	1.02485	1.03851	1.00611	0.948121	0.987494	0.999414	0.9399	1.1629	1.10265	1.05536	1.08429	1.02861	1.0429	1.01213	0.979194	0.992679	1.01073	0.960608	1.11585	1.07352	1.08606	1.03335	1.07103	1.03165	1.00721	1.01511	1.03209	1.00397	1.07275	1.07892	1.0421	1.03104	1.04723	1.0098	1.02156
									13.7607	1.1415	1.16937	1.11734	1.11457	1.11837	1.02491	1.03859	1.00615	0.948076	0.987528	0.999465	0.939909	1.16316	1.10283	1.05547	1.08446	1.02868	1.043	1.01219	0.979188	0.992713	1.01081	0.960612	1.11604	1.07368	1.08623	1.03342	1.07116	1.03173	1.00725	1.01518	1.03219	1.00404	1.07291	1.07908	1.04219	1.03111	1.04735	1.00984	1.02165
									13.7745	1.14173	1.16964	1.11757	1.11477	1.11859	1.02496	1.03866	1.00619	0.94803	0.987562	0.999516	0.93992	1.16343	1.103	1.05558	1.08463	1.02874	1.04309	1.01225	0.979184	0.992749	1.01088	0.960618	1.11622	1.07383	1.08641	1.03348	1.07129	1.03181	1.00728	1.01526	1.03229	1.00411	1.07306	1.07924	1.04228	1.03118	1.04747	1.00988	1.02174
									13.7884	1.14195	1.16991	1.11779	1.11497	1.11881	1.02502	1.03874	1.00623	0.947986	0.987597	0.999567	0.939931	1.16369	1.10318	1.05569	1.0848	1.02881	1.04319	1.0123	0.979179	0.992784	1.01096	0.960624	1.11641	1.07398	1.08659	1.03355	1.07141	1.03189	1.00732	1.01533	1.03239	1.00417	1.07321	1.07941	1.04237	1.03125	1.04759	1.00993	1.02183
									13.8022	1.14218	1.17018	1.11802	1.11517	1.11903	1.02508	1.03881	1.00628	0.947942	0.987632	0.999618	0.939944	1.16396	1.10336	1.05581	1.08497	1.02888	1.04328	1.01236	0.979175	0.992821	1.01103	0.96063	1.1166	1.07413	1.08677	1.03362	1.07154	1.03196	1.00735	1.01541	1.03249	1.00424	1.07336	1.07957	1.04246	1.03132	1.04771	1.00997	1.02192
									13.8161	1.1424	1.17045	1.11824	1.11537	1.11925	1.02514	1.03888	1.00632	0.947898	0.987668	0.99967	0.939957	1.16422	1.10353	1.05592	1.08514	1.02894	1.04338	1.01242	0.979171	0.992857	1.01111	0.960638	1.11678	1.07428	1.08695	1.03369	1.07166	1.03204	1.00738	1.01549	1.03259	1.0043	1.07351	1.07973	1.04255	1.03139	1.04782	1.01002	1.02201
									13.8299	1.14262	1.17072	1.11847	1.11557	1.11947	1.02519	1.03896	1.00636	0.947855	0.987704	0.999723	0.939972	1.16448	1.10371	1.05603	1.08531	1.02901	1.04347	1.01248	0.979168	0.992894	1.01119	0.960646	1.11697	1.07443	1.08713	1.03375	1.07179	1.03212	1.00742	1.01556	1.03269	1.00437	1.07366	1.07989	1.04264	1.03146	1.04794	1.01006	1.0221
									13.8438	1.14284	1.17098	1.11869	1.11577	1.11969	1.02525	1.03903	1.0064	0.947813	0.987741	0.999775	0.939988	1.16474	1.10388	1.05614	1.08548	1.02907	1.04356	1.01254	0.979165	0.992931	1.01127	0.960655	1.11716	1.07458	1.08731	1.03382	1.07191	1.03219	1.00745	1.01564	1.03279	1.00444	1.07381	1.08005	1.04273	1.03153	1.04806	1.01011	1.02219
									13.8576	1.14306	1.17125	1.11892	1.11597	1.11991	1.02531	1.03911	1.00644	0.947771	0.987778	0.999828	0.940005	1.165	1.10406	1.05625	1.08565	1.02914	1.04366	1.0126	0.979162	0.992969	1.01134	0.960664	1.11734	1.07473	1.08749	1.03389	1.07204	1.03227	1.00749	1.01571	1.03289	1.00451	1.07396	1.08022	1.04282	1.0316	1.04818	1.01015	1.02228
									13.8715	1.14328	1.17151	1.11914	1.11617	1.12013	1.02537	1.03918	1.00648	0.94773	0.987815	0.999882	0.940023	1.16526	1.10423	1.05636	1.08582	1.0292	1.04375	1.01266	0.97916	0.993007	1.01142	0.960675	1.11752	1.07488	1.08766	1.03395	1.07216	1.03235	1.00752	1.01579	1.03299	1.00458	1.07411	1.08038	1.04291	1.03167	1.0483	1.0102	1.02237
									13.8853	1.14349	1.17177	1.11936	1.11637	1.12035	1.02543	1.03925	1.00652	0.947689	0.987853	0.999936	0.940043	1.16552	1.1044	1.05648	1.08599	1.02927	1.04384	1.01272	0.979158	0.993045	1.0115	0.960686	1.11771	1.07502	1.08784	1.03402	1.07228	1.03242	1.00756	1.01587	1.03309	1.00464	1.07426	1.08054	1.043	1.03174	1.04842	1.01024	1.02246
									13.8991	1.14371	1.17204	1.11959	1.11657	1.12056	1.02548	1.03933	1.00657	0.947649	0.987892	0.99999	0.940063	1.16578	1.10458	1.05659	1.08616	1.02933	1.04394	1.01278	0.979156	0.993084	1.01158	0.960698	1.11789	1.07517	1.08802	1.03409	1.07241	1.0325	1.00759	1.01595	1.03319	1.00471	1.07441	1.0807	1.04309	1.03181	1.04854	1.01029	1.02255
									13.913	1.14393	1.1723	1.11981	1.11676	1.12078	1.02554	1.0394	1.00661	0.94761	0.987931	1.00004	0.940085	1.16604	1.10475	1.0567	1.08632	1.0294	1.04403	1.01284	0.979154	0.993123	1.01166	0.96071	1.11807	1.07532	1.08819	1.03415	1.07253	1.03258	1.00763	1.01602	1.03329	1.00478	1.07456	1.08086	1.04318	1.03188	1.04866	1.01033	1.02265
									13.9268	1.14414	1.17256	1.12003	1.11696	1.121	1.0256	1.03947	1.00665	0.947571	0.98797	1.0001	0.940108	1.16629	1.10492	1.05681	1.08649	1.02946	1.04412	1.0129	0.979153	0.993162	1.01174	0.960723	1.11825	1.07547	1.08837	1.03422	1.07265	1.03265	1.00766	1.0161	1.03339	1.00485	1.07471	1.08102	1.04327	1.03195	1.04878	1.01038	1.02274
									13.9407	1.14436	1.17282	1.12025	1.11715	1.12121	1.02566	1.03955	1.00669	0.947533	0.98801	1.00015	0.940131	1.16655	1.10509	1.05692	1.08666	1.02953	1.04422	1.01296	0.979152	0.993202	1.01182	0.960737	1.11843	1.07562	1.08855	1.03429	1.07278	1.03273	1.0077	1.01618	1.03349	1.00492	1.07486	1.08118	1.04336	1.03202	1.04889	1.01042	1.02283
									13.9545	1.14457	1.17307	1.12047	1.11735	1.12143	1.02571	1.03962	1.00674	0.947495	0.98805	1.00021	0.940156	1.1668	1.10526	1.05703	1.08683	1.02959	1.04431	1.01302	0.979152	0.993242	1.0119	0.960752	1.11861	1.07577	1.08872	1.03435	1.0729	1.03281	1.00773	1.01626	1.03359	1.005	1.07501	1.08134	1.04344	1.03209	1.04901	1.01047	1.02292
									13.9684	1.14478	1.17333	1.12069	1.11754	1.12164	1.02577	1.03969	1.00678	0.947458	0.988091	1.00027	0.940183	1.16705	1.10543	1.05714	1.08699	1.02966	1.0444	1.01308	0.979152	0.993283	1.01198	0.960767	1.11879	1.07591	1.0889	1.03442	1.07302	1.03289	1.00777	1.01634	1.03369	1.00507	1.07516	1.0815	1.04353	1.03216	1.04913	1.01052	1.02302
									13.9822	1.14499	1.17359	1.12092	1.11774	1.12186	1.02583	1.03976	1.00682	0.947422	0.988132	1.00032	0.94021	1.1673	1.1056	1.05725	1.08716	1.02972	1.0445	1.01314	0.979152	0.993324	1.01206	0.960784	1.11897	1.07606	1.08908	1.03448	1.07314	1.03296	1.00781	1.01642	1.03379	1.00514	1.0753	1.08166	1.04362	1.03223	1.04925	1.01056	1.02311
									13.9961	1.1452	1.17384	1.12113	1.11793	1.12207	1.02589	1.03984	1.00686	0.947386	0.988174	1.00038	0.940238	1.16756	1.10577	1.05736	1.08733	1.02979	1.04459	1.0132	0.979152	0.993365	1.01214	0.9608	1.11914	1.07621	1.08925	1.03455	1.07326	1.03304	1.00784	1.01649	1.03389	1.00521	1.07545	1.08182	1.04371	1.0323	1.04937	1.01061	1.0232
									14.0099	1.14541	1.17409	1.12135	1.11812	1.12229	1.02595	1.03991	1.00691	0.94735	0.988216	1.00044	0.940268	1.16781	1.10594	1.05747	1.08749	1.02985	1.04468	1.01326	0.979153	0.993407	1.01222	0.960818	1.11932	1.07636	1.08943	1.03462	1.07338	1.03312	1.00788	1.01657	1.03399	1.00528	1.0756	1.08198	1.0438	1.03237	1.04949	1.01066	1.0233
									14.0238	1.14562	1.17435	1.12157	1.11832	1.1225	1.026	1.03998	1.00695	0.947316	0.988259	1.00049	0.940298	1.16805	1.1061	1.05758	1.08766	1.02992	1.04478	1.01332	0.979155	0.993449	1.01231	0.960836	1.1195	1.0765	1.0896	1.03468	1.0735	1.03319	1.00791	1.01665	1.03409	1.00536	1.07575	1.08214	1.04389	1.03244	1.04961	1.0107	1.02339
									14.0376	1.14583	1.1746	1.12179	1.11851	1.12271	1.02606	1.04005	1.007	0.947282	0.988302	1.00055	0.94033	1.1683	1.10627	1.05769	1.08783	1.02998	1.04487	1.01338	0.979156	0.993492	1.01239	0.960856	1.11967	1.07665	1.08978	1.03475	1.07362	1.03327	1.00795	1.01673	1.0342	1.00543	1.0759	1.0823	1.04398	1.03251	1.04973	1.01075	1.02349
									14.0515	1.14604	1.17485	1.12201	1.1187	1.12292	1.02612	1.04013	1.00704	0.947248	0.988345	1.00061	0.940363	1.16855	1.10644	1.0578	1.08799	1.03005	1.04496	1.01344	0.979158	0.993535	1.01247	0.960875	1.11985	1.0768	1.08995	1.03481	1.07374	1.03335	1.00799	1.01681	1.0343	1.0055	1.07604	1.08245	1.04406	1.03258	1.04985	1.0108	1.02358
									14.0653	1.14624	1.1751	1.12223	1.11889	1.12314	1.02618	1.0402	1.00708	0.947215	0.98839	1.00067	0.940397	1.1688	1.1066	1.05791	1.08816	1.03011	1.04505	1.01351	0.97916	0.993578	1.01255	0.960896	1.12002	1.07694	1.09013	1.03488	1.07386	1.03342	1.00802	1.0169	1.0344	1.00558	1.07619	1.08261	1.04415	1.03265	1.04997	1.01084	1.02368
									14.0792	1.14645	1.17535	1.12245	1.11908	1.12335	1.02623	1.04027	1.00713	0.947183	0.988434	1.00073	0.940432	1.16904	1.10677	1.05802	1.08832	1.03017	1.04515	1.01357	0.979163	0.993622	1.01264	0.960917	1.12019	1.07709	1.0903	1.03494	1.07398	1.0335	1.00806	1.01698	1.0345	1.00565	1.07634	1.08277	1.04424	1.03272	1.05008	1.01089	1.02377
									14.093	1.14665	1.1756	1.12266	1.11927	1.12356	1.02629	1.04034	1.00717	0.947151	0.988479	1.00079	0.940469	1.16928	1.10693	1.05813	1.08849	1.03024	1.04524	1.01363	0.979166	0.993666	1.01272	0.960939	1.12037	1.07724	1.09048	1.03501	1.0741	1.03358	1.0081	1.01706	1.0346	1.00573	1.07649	1.08293	1.04433	1.03279	1.0502	1.01094	1.02387
									14.1069	1.14686	1.17584	1.12288	1.11946	1.12377	1.02635	1.04041	1.00722	0.94712	0.988525	1.00085	0.940506	1.16953	1.1071	1.05823	1.08865	1.0303	1.04533	1.01369	0.979169	0.99371	1.01281	0.960962	1.12054	1.07738	1.09065	1.03507	1.07422	1.03365	1.00813	1.01714	1.03471	1.0058	1.07663	1.08309	1.04441	1.03286	1.05032	1.01099	1.02396
									14.1207	1.14706	1.17609	1.12309	1.11964	1.12398	1.02641	1.04048	1.00726	0.947089	0.988571	1.00091	0.940545	1.16977	1.10726	1.05834	1.08882	1.03037	1.04542	1.01376	0.979172	0.993755	1.01289	0.960986	1.12071	1.07753	1.09082	1.03514	1.07433	1.03373	1.00817	1.01722	1.03481	1.00588	1.07678	1.08324	1.0445	1.03292	1.05044	1.01103	1.02406
									14.1346	1.14726	1.17633	1.12331	1.11983	1.12419	1.02646	1.04055	1.00731	0.947059	0.988617	1.00097	0.940585	1.17001	1.10743	1.05845	1.08898	1.03043	1.04552	1.01382	0.979176	0.993801	1.01298	0.96101	1.12088	1.07767	1.091	1.0352	1.07445	1.03381	1.00821	1.0173	1.03491	1.00595	1.07692	1.0834	1.04459	1.03299	1.05056	1.01108	1.02416
									14.1484	1.14746	1.17658	1.12352	1.12002	1.1244	1.02652	1.04062	1.00735	0.94703	0.988664	1.00103	0.940626	1.17025	1.10759	1.05856	1.08914	1.0305	1.04561	1.01388	0.97918	0.993846	1.01306	0.961035	1.12105	1.07782	1.09117	1.03527	1.07457	1.03388	1.00824	1.01739	1.03501	1.00603	1.07707	1.08356	1.04468	1.03306	1.05068	1.01113	1.02425
									14.1622	1.14766	1.17682	1.12374	1.12021	1.12461	1.02658	1.04069	1.0074	0.947001	0.988711	1.00109	0.940668	1.17049	1.10775	1.05867	1.08931	1.03056	1.0457	1.01395	0.979185	0.993892	1.01315	0.961061	1.12122	1.07796	1.09134	1.03533	1.07469	1.03396	1.00828	1.01747	1.03512	1.00611	1.07722	1.08371	1.04476	1.03313	1.0508	1.01118	1.02435
									14.1761	1.14786	1.17706	1.12395	1.12039	1.12481	1.02664	1.04077	1.00744	0.946973	0.988759	1.00115	0.940711	1.17073	1.10791	1.05878	1.08947	1.03063	1.04579	1.01401	0.97919	0.993939	1.01323	0.961087	1.12139	1.07811	1.09152	1.0354	1.0748	1.03404	1.00832	1.01755	1.03522	1.00618	1.07736	1.08387	1.04485	1.0332	1.05092	1.01123	1.02445
									14.1899	1.14806	1.1773	1.12417	1.12058	1.12502	1.02669	1.04084	1.00749	0.946945	0.988807	1.00121	0.940756	1.17097	1.10808	1.05888	1.08963	1.03069	1.04588	1.01407	0.979195	0.993985	1.01332	0.961114	1.12155	1.07825	1.09169	1.03546	1.07492	1.03412	1.00836	1.01763	1.03532	1.00626	1.07751	1.08403	1.04494	1.03327	1.05104	1.01128	1.02454
									14.2038	1.14826	1.17754	1.12438	1.12076	1.12523	1.02675	1.04091	1.00754	0.946918	0.988856	1.00128	0.940801	1.1712	1.10824	1.05899	1.0898	1.03075	1.04598	1.01414	0.979201	0.994033	1.01341	0.961142	1.12172	1.07839	1.09186	1.03552	1.07503	1.03419	1.00839	1.01772	1.03543	1.00634	1.07765	1.08418	1.04503	1.03334	1.05116	1.01132	1.02464
									14.2176	1.14845	1.17778	1.12459	1.12095	1.12543	1.02681	1.04098	1.00758	0.946892	0.988906	1.00134	0.940848	1.17144	1.1084	1.0591	1.08996	1.03082	1.04607	1.0142	0.979207	0.99408	1.01349	0.961171	1.12189	1.07854	1.09203	1.03559	1.07515	1.03427	1.00843	1.0178	1.03553	1.00642	1.0778	1.08434	1.04511	1.03341	1.05128	1.01137	1.02474
									14.2315	1.14865	1.17801	1.12481	1.12113	1.12564	1.02686	1.04105	1.00763	0.946866	0.988955	1.0014	0.940896	1.17167	1.10856	1.05921	1.09012	1.03088	1.04616	1.01427	0.979213	0.994128	1.01358	0.961201	1.12205	1.07868	1.09221	1.03565	1.07526	1.03435	1.00847	1.01788	1.03563	1.0065	1.07794	1.08449	1.0452	1.03348	1.0514	1.01142	1.02484
									14.2453	1.14884	1.17825	1.12502	1.12131	1.12584	1.02692	1.04112	1.00768	0.946841	0.989006	1.00147	0.940945	1.17191	1.10872	1.05931	1.09028	1.03095	1.04625	1.01433	0.979219	0.994177	1.01367	0.961231	1.12222	1.07883	1.09238	1.03572	1.07538	1.03442	1.00851	1.01797	1.03574	1.00658	1.07809	1.08465	1.04529	1.03355	1.05152	1.01147	1.02494
									14.2592	1.14904	1.17849	1.12523	1.1215	1.12605	1.02698	1.04119	1.00772	0.946816	0.989056	1.00153	0.940995	1.17214	1.10887	1.05942	1.09045	1.03101	1.04634	1.0144	0.979226	0.994225	1.01376	0.961262	1.12238	1.07897	1.09255	1.03578	1.07549	1.0345	1.00855	1.01805	1.03584	1.00666	1.07823	1.0848	1.04537	1.03362	1.05164	1.01152	1.02504
									14.273	1.14923	1.17872	1.12544	1.12168	1.12625	1.02704	1.04126	1.00777	0.946792	0.989107	1.0016	0.941046	1.17237	1.10903	1.05953	1.09061	1.03108	1.04643	1.01446	0.979234	0.994275	1.01385	0.961293	1.12255	1.07911	1.09272	1.03584	1.07561	1.03458	1.00859	1.01814	1.03595	1.00674	1.07838	1.08496	1.04546	1.03369	1.05176	1.01157	1.02514
									14.2869	1.14942	1.17895	1.12565	1.12186	1.12646	1.02709	1.04132	1.00782	0.946769	0.989159	1.00166	0.941099	1.1726	1.10919	1.05963	1.09077	1.03114	1.04652	1.01453	0.979241	0.994324	1.01393	0.961326	1.12271	1.07926	1.09289	1.03591	1.07572	1.03465	1.00862	1.01822	1.03605	1.00682	1.07852	1.08511	1.04555	1.03375	1.05187	1.01162	1.02523
									14.3007	1.14961	1.17918	1.12586	1.12204	1.12666	1.02715	1.04139	1.00786	0.946746	0.989211	1.00173	0.941152	1.17283	1.10935	1.05974	1.09093	1.0312	1.04662	1.01459	0.979249	0.994374	1.01402	0.961359	1.12287	1.0794	1.09306	1.03597	1.07583	1.03473	1.00866	1.01831	1.03615	1.0069	1.07867	1.08527	1.04563	1.03382	1.05199	1.01167	1.02533
									14.3146	1.1498	1.17942	1.12607	1.12222	1.12686	1.02721	1.04146	1.00791	0.946724	0.989264	1.00179	0.941207	1.17306	1.1095	1.05985	1.09109	1.03127	1.04671	1.01466	0.979257	0.994424	1.01411	0.961393	1.12303	1.07954	1.09323	1.03603	1.07595	1.03481	1.0087	1.01839	1.03626	1.00698	1.07881	1.08542	1.04572	1.03389	1.05211	1.01172	1.02543
									14.3284	1.14999	1.17965	1.12628	1.1224	1.12707	1.02727	1.04153	1.00796	0.946702	0.989317	1.00186	0.941263	1.17329	1.10966	1.05995	1.09125	1.03133	1.0468	1.01473	0.979266	0.994475	1.0142	0.961428	1.12319	1.07968	1.0934	1.0361	1.07606	1.03488	1.00874	1.01848	1.03636	1.00706	1.07895	1.08558	1.0458	1.03396	1.05223	1.01177	1.02553
									14.3423	1.15018	1.17987	1.12649	1.12258	1.12727	1.02732	1.0416	1.00801	0.946681	0.98937	1.00192	0.94132	1.17351	1.10981	1.06006	1.09141	1.0314	1.04689	1.01479	0.979275	0.994526	1.01429	0.961463	1.12335	1.07982	1.09357	1.03616	1.07617	1.03496	1.00878	1.01857	1.03647	1.00715	1.0791	1.08573	1.04589	1.03403	1.05235	1.01182	1.02563
									14.3561	1.15037	1.1801	1.1267	1.12276	1.12747	1.02738	1.04167	1.00805	0.946661	0.989425	1.00199	0.941378	1.17374	1.10997	1.06016	1.09157	1.03146	1.04698	1.01486	0.979284	0.994578	1.01439	0.961499	1.12351	1.07997	1.09374	1.03622	1.07628	1.03504	1.00882	1.01865	1.03657	1.00723	1.07924	1.08588	1.04598	1.0341	1.05247	1.01187	1.02574
									14.37	1.15056	1.18033	1.12691	1.12294	1.12767	1.02744	1.04174	1.0081	0.946641	0.989479	1.00206	0.941438	1.17396	1.11012	1.06027	1.09173	1.03152	1.04707	1.01492	0.979294	0.99463	1.01448	0.961536	1.12367	1.08011	1.09391	1.03629	1.0764	1.03511	1.00886	1.01874	1.03668	1.00731	1.07938	1.08604	1.04606	1.03417	1.05259	1.01192	1.02584
									14.3838	1.15074	1.18055	1.12711	1.12311	1.12787	1.02749	1.04181	1.00815	0.946622	0.989534	1.00213	0.941498	1.17419	1.11028	1.06037	1.09189	1.03159	1.04716	1.01499	0.979304	0.994682	1.01457	0.961574	1.12383	1.08025	1.09408	1.03635	1.07651	1.03519	1.0089	1.01883	1.03678	1.00739	1.07953	1.08619	1.04615	1.03424	1.05271	1.01197	1.02594
									14.3976	1.15093	1.18078	1.12732	1.12329	1.12807	1.02755	1.04188	1.0082	0.946603	0.98959	1.00219	0.94156	1.17441	1.11043	1.06048	1.09205	1.03165	1.04725	1.01506	0.979314	0.994735	1.01466	0.961612	1.12399	1.08039	1.09425	1.03641	1.07662	1.03527	1.00894	1.01891	1.03689	1.00748	1.07967	1.08634	1.04623	1.03431	1.05283	1.01202	1.02604
									14.4115	1.15111	1.181	1.12753	1.12347	1.12827	1.02761	1.04194	1.00825	0.946586	0.989646	1.00226	0.941623	1.17463	1.11058	1.06058	1.09221	1.03172	1.04734	1.01513	0.979325	0.994788	1.01475	0.961652	1.12414	1.08053	1.09442	1.03648	1.07673	1.03534	1.00897	1.019	1.037	1.00756	1.07981	1.0865	1.04632	1.03437	1.05295	1.01207	1.02614
									14.4253	1.1513	1.18123	1.12774	1.12364	1.12847	1.02766	1.04201	1.0083	0.946568	0.989702	1.00233	0.941687	1.17485	1.11073	1.06069	1.09237	1.03178	1.04743	1.01519	0.979336	0.994841	1.01484	0.961692	1.1243	1.08067	1.09459	1.03654	1.07684	1.03542	1.00901	1.01909	1.0371	1.00765	1.07995	1.08665	1.0464	1.03444	1.05307	1.01212	1.02624
									14.4392	1.15148	1.18145	1.12794	1.12382	1.12867	1.02772	1.04208	1.00835	0.946551	0.989759	1.0024	0.941752	1.17507	1.11089	1.06079	1.09253	1.03184	1.04752	1.01526	0.979347	0.994895	1.01494	0.961732	1.12445	1.08081	1.09476	1.0366	1.07695	1.0355	1.00905	1.01918	1.03721	1.00773	1.0801	1.0868	1.04649	1.03451	1.05319	1.01218	1.02635
									14.453	1.15166	1.18167	1.12815	1.12399	1.12887	1.02778	1.04215	1.0084	0.946535	0.989816	1.00247	0.941819	1.17529	1.11104	1.0609	1.09268	1.03191	1.04762	1.01533	0.979359	0.994949	1.01503	0.961774	1.12461	1.08095	1.09492	1.03666	1.07706	1.03557	1.00909	1.01927	1.03731	1.00782	1.08024	1.08695	1.04658	1.03458	1.05331	1.01223	1.02645
									14.4669	1.15184	1.18189	1.12835	1.12417	1.12906	1.02784	1.04221	1.00845	0.94652	0.989874	1.00254	0.941886	1.17551	1.11119	1.061	1.09284	1.03197	1.04771	1.0154	0.979371	0.995004	1.01513	0.961816	1.12476	1.08109	1.09509	1.03673	1.07717	1.03565	1.00913	1.01936	1.03742	1.0079	1.08038	1.0871	1.04666	1.03465	1.05343	1.01228	1.02655
									14.4807	1.15202	1.1821	1.12856	1.12434	1.12926	1.02789	1.04228	1.0085	0.946505	0.989933	1.00261	0.941955	1.17573	1.11134	1.06111	1.093	1.03203	1.0478	1.01547	0.979383	0.995059	1.01522	0.961859	1.12491	1.08123	1.09526	1.03679	1.07727	1.03573	1.00917	1.01944	1.03753	1.00799	1.08052	1.08726	1.04675	1.03472	1.05355	1.01233	1.02665
									14.4946	1.1522	1.18232	1.12876	1.12451	1.12946	1.02795	1.04235	1.00855	0.94649	0.989991	1.00268	0.942025	1.17594	1.11149	1.06121	1.09316	1.0321	1.04789	1.01553	0.979396	0.995114	1.01531	0.961903	1.12507	1.08137	1.09543	1.03685	1.07738	1.03581	1.00921	1.01953	1.03763	1.00808	1.08066	1.08741	1.04683	1.03478	1.05367	1.01238	1.02676
									14.5084	1.15238	1.18254	1.12896	1.12468	1.12965	1.02801	1.04242	1.0086	0.946477	0.990051	1.00275	0.942096	1.17616	1.11164	1.06131	1.09331	1.03216	1.04798	1.0156	0.979409	0.99517	1.01541	0.961947	1.12522	1.08151	1.09559	1.03691	1.07749	1.03588	1.00925	1.01962	1.03774	1.00817	1.0808	1.08756	1.04692	1.03485	1.05379	1.01243	1.02686
									14.5223	1.15255	1.18275	1.12917	1.12486	1.12985	1.02806	1.04248	1.00865	0.946463	0.990111	1.00282	0.942168	1.17637	1.11178	1.06142	1.09347	1.03223	1.04807	1.01567	0.979422	0.995227	1.0155	0.961992	1.12537	1.08165	1.09576	1.03697	1.0776	1.03596	1.0093	1.01971	1.03785	1.00825	1.08094	1.08771	1.047	1.03492	1.05391	1.01249	1.02696
									14.5361	1.15273	1.18297	1.12937	1.12503	1.13004	1.02812	1.04255	1.0087	0.946451	0.990171	1.00289	0.942242	1.17658	1.11193	1.06152	1.09363	1.03229	1.04816	1.01574	0.979436	0.995283	1.0156	0.962038	1.12552	1.08179	1.09593	1.03704	1.07771	1.03604	1.00934	1.0198	1.03795	1.00834	1.08108	1.08786	1.04709	1.03499	1.05403	1.01254	1.02707
									14.55	1.1529	1.18318	1.12957	1.1252	1.13024	1.02818	1.04262	1.00875	0.946439	0.990232	1.00297	0.942316	1.1768	1.11208	1.06163	1.09378	1.03235	1.04825	1.01581	0.97945	0.99534	1.0157	0.962085	1.12567	1.08193	1.09609	1.0371	1.07781	1.03611	1.00938	1.01989	1.03806	1.00843	1.08122	1.08801	1.04717	1.03506	1.05415	1.01259	1.02717
									14.5638	1.15308	1.18339	1.12977	1.12537	1.13043	1.02823	1.04268	1.0088	0.946428	0.990293	1.00304	0.942392	1.17701	1.11223	1.06173	1.09394	1.03242	1.04834	1.01588	0.979465	0.995398	1.01579	0.962132	1.12582	1.08207	1.09626	1.03716	1.07792	1.03619	1.00942	1.01998	1.03817	1.00852	1.08136	1.08816	1.04725	1.03513	1.05427	1.01264	1.02728
									14.5777	1.15325	1.1836	1.12998	1.12554	1.13063	1.02829	1.04275	1.00885	0.946417	0.990355	1.00311	0.942469	1.17722	1.11237	1.06183	1.0941	1.03248	1.04843	1.01595	0.979479	0.995455	1.01589	0.962181	1.12597	1.08221	1.09643	1.03722	1.07803	1.03627	1.00946	1.02008	1.03827	1.00861	1.0815	1.08831	1.04734	1.03519	1.05439	1.0127	1.02738
									14.5915	1.15342	1.18381	1.13018	1.12571	1.13082	1.02835	1.04282	1.0089	0.946407	0.990417	1.00318	0.942547	1.17743	1.11252	1.06193	1.09425	1.03254	1.04851	1.01602	0.979495	0.995514	1.01599	0.96223	1.12611	1.08235	1.09659	1.03728	1.07813	1.03634	1.0095	1.02017	1.03838	1.0087	1.08164	1.08846	1.04742	1.03526	1.05451	1.01275	1.02749
									14.6054	1.1536	1.18402	1.13038	1.12587	1.13101	1.0284	1.04288	1.00895	0.946397	0.99048	1.00326	0.942627	1.17763	1.11266	1.06204	1.09441	1.03261	1.0486	1.01609	0.97951	0.995572	1.01608	0.962279	1.12626	1.08248	1.09676	1.03734	1.07824	1.03642	1.00954	1.02026	1.03849	1.00879	1.08178	1.08861	1.04751	1.03533	1.05463	1.0128	1.02759
									14.6192	1.15377	1.18423	1.13058	1.12604	1.1312	1.02846	1.04295	1.009	0.946388	0.990543	1.00333	0.942707	1.17784	1.11281	1.06214	1.09456	1.03267	1.04869	1.01616	0.979526	0.995631	1.01618	0.96233	1.12641	1.08262	1.09692	1.0374	1.07834	1.0365	1.00958	1.02035	1.0386	1.00888	1.08192	1.08876	1.04759	1.0354	1.05475	1.01285	1.0277
									14.633	1.15394	1.18444	1.13078	1.12621	1.13139	1.02852	1.04301	1.00906	0.94638	0.990606	1.00341	0.942789	1.17805	1.11295	1.06224	1.09472	1.03273	1.04878	1.01623	0.979542	0.995691	1.01628	0.962381	1.12655	1.08276	1.09709	1.03747	1.07845	1.03657	1.00962	1.02044	1.03871	1.00897	1.08206	1.08891	1.04768	1.03547	1.05487	1.01291	1.02781
									14.6469	1.1541	1.18464	1.13098	1.12638	1.13158	1.02857	1.04308	1.00911	0.946372	0.990671	1.00348	0.942871	1.17825	1.11309	1.06234	1.09487	1.0328	1.04887	1.0163	0.979558	0.99575	1.01638	0.962433	1.1267	1.0829	1.09725	1.03753	1.07855	1.03665	1.00966	1.02053	1.03881	1.00906	1.0822	1.08906	1.04776	1.03553	1.05499	1.01296	1.02791
									14.6607	1.15427	1.18485	1.13118	1.12654	1.13178	1.02863	1.04314	1.00916	0.946365	0.990735	1.00356	0.942955	1.17846	1.11324	1.06245	1.09502	1.03286	1.04896	1.01637	0.979575	0.995811	1.01648	0.962486	1.12684	1.08303	1.09742	1.03759	1.07866	1.03673	1.00971	1.02063	1.03892	1.00915	1.08234	1.08921	1.04784	1.0356	1.05511	1.01302	1.02802
									14.6746	1.15444	1.18505	1.13137	1.12671	1.13197	1.02869	1.04321	1.00921	0.946359	0.9908	1.00363	0.94304	1.17866	1.11338	1.06255	1.09518	1.03292	1.04905	1.01644	0.979592	0.995871	1.01658	0.962539	1.12698	1.08317	1.09758	1.03765	1.07876	1.0368	1.00975	1.02072	1.03903	1.00925	1.08248	1.08935	1.04793	1.03567	1.05523	1.01307	1.02813
									14.6884	1.15461	1.18525	1.13157	1.12687	1.13215	1.02874	1.04328	1.00927	0.946353	0.990866	1.00371	0.943127	1.17886	1.11352	1.06265	1.09533	1.03299	1.04914	1.01651	0.97961	0.995932	1.01668	0.962594	1.12713	1.08331	1.09775	1.03771	1.07886	1.03688	1.00979	1.02081	1.03914	1.00934	1.08262	1.0895	1.04801	1.03574	1.05535	1.01312	1.02823
									14.7023	1.15477	1.18545	1.13177	1.12704	1.13234	1.0288	1.04334	1.00932	0.946348	0.990932	1.00378	0.943214	1.17906	1.11366	1.06275	1.09549	1.03305	1.04923	1.01659	0.979628	0.995994	1.01678	0.962649	1.12727	1.08344	1.09791	1.03777	1.07897	1.03696	1.00983	1.02091	1.03925	1.00943	1.08276	1.08965	1.04809	1.03581	1.05547	1.01318	1.02834
									14.7161	1.15493	1.18565	1.13197	1.1272	1.13253	1.02886	1.04341	1.00937	0.946343	0.990999	1.00386	0.943303	1.17926	1.1138	1.06285	1.09564	1.03311	1.04932	1.01666	0.979646	0.996055	1.01688	0.962705	1.12741	1.08358	1.09808	1.03783	1.07907	1.03703	1.00987	1.021	1.03936	1.00952	1.08289	1.0898	1.04818	1.03587	1.05559	1.01323	1.02845
									14.73	1.1551	1.18585	1.13216	1.12736	1.13272	1.02891	1.04347	1.00942	0.946339	0.991066	1.00394	0.943393	1.17946	1.11394	1.06295	1.09579	1.03318	1.04941	1.01673	0.979665	0.996118	1.01698	0.962761	1.12755	1.08372	1.09824	1.03789	1.07917	1.03711	1.00992	1.0211	1.03947	1.00962	1.08303	1.08995	1.04826	1.03594	1.05571	1.01329	1.02856
									14.7438	1.15526	1.18605	1.13236	1.12752	1.13291	1.02897	1.04354	1.00948	0.946336	0.991133	1.00402	0.943484	1.17966	1.11408	1.06305	1.09594	1.03324	1.0495	1.0168	0.979683	0.99618	1.01708	0.962818	1.12769	1.08385	1.0984	1.03795	1.07927	1.03719	1.00996	1.02119	1.03958	1.00971	1.08317	1.09009	1.04834	1.03601	1.05583	1.01334	1.02867
									14.7577	1.15542	1.18625	1.13255	1.12769	1.13309	1.02903	1.0436	1.00953	0.946333	0.991201	1.00409	0.943576	1.17986	1.11422	1.06316	1.0961	1.0333	1.04958	1.01688	0.979703	0.996243	1.01718	0.962877	1.12783	1.08399	1.09857	1.03801	1.07938	1.03726	1.01	1.02128	1.03969	1.00981	1.08331	1.09024	1.04843	1.03608	1.05595	1.01339	1.02877
									14.7715	1.15558	1.18644	1.13275	1.12785	1.13328	1.02908	1.04366	1.00958	0.946331	0.99127	1.00417	0.943669	1.18005	1.11436	1.06326	1.09625	1.03336	1.04967	1.01695	0.979722	0.996306	1.01728	0.962935	1.12796	1.08412	1.09873	1.03807	1.07948	1.03734	1.01004	1.02138	1.03979	1.0099	1.08344	1.09039	1.04851	1.03614	1.05607	1.01345	1.02888
									14.7854	1.15574	1.18664	1.13294	1.12801	1.13347	1.02914	1.04373	1.00964	0.946329	0.991339	1.00425	0.943764	1.18025	1.1145	1.06336	1.0964	1.03343	1.04976	1.01702	0.979742	0.99637	1.01738	0.962995	1.1281	1.08426	1.09889	1.03813	1.07958	1.03742	1.01009	1.02147	1.0399	1.01	1.08358	1.09053	1.04859	1.03621	1.05619	1.0135	1.02899
									14.7992	1.1559	1.18683	1.13314	1.12817	1.13365	1.0292	1.04379	1.00969	0.946328	0.991408	1.00433	0.943859	1.18044	1.11463	1.06346	1.09655	1.03349	1.04985	1.01709	0.979762	0.996434	1.01749	0.963055	1.12824	1.08439	1.09905	1.03819	1.07968	1.03749	1.01013	1.02157	1.04001	1.01009	1.08372	1.09068	1.04868	1.03628	1.05631	1.01356	1.0291
									14.8131	1.15606	1.18703	1.13333	1.12833	1.13384	1.02925	1.04386	1.00975	0.946328	0.991478	1.00441	0.943956	1.18064	1.11477	1.06356	1.0967	1.03355	1.04994	1.01717	0.979783	0.996499	1.01759	0.963116	1.12837	1.08453	1.09922	1.03825	1.07978	1.03757	1.01017	1.02167	1.04012	1.01019	1.08386	1.09083	1.04876	1.03635	1.05643	1.01362	1.02921
									14.8269	1.15622	1.18722	1.13353	1.12849	1.13402	1.02931	1.04392	1.0098	0.946328	0.991549	1.00449	0.944054	1.18083	1.11491	1.06366	1.09685	1.03362	1.05003	1.01724	0.979804	0.996564	1.01769	0.963178	1.12851	1.08466	1.09938	1.03831	1.07988	1.03765	1.01022	1.02176	1.04023	1.01029	1.08399	1.09097	1.04884	1.03641	1.05655	1.01367	1.02932
									14.8408	1.15637	1.18741	1.13372	1.12865	1.13421	1.02937	1.04398	1.00986	0.946329	0.99162	1.00457	0.944154	1.18102	1.11504	1.06376	1.097	1.03368	1.05011	1.01731	0.979825	0.996629	1.0178	0.963241	1.12864	1.0848	1.09954	1.03837	1.07998	1.03772	1.01026	1.02186	1.04034	1.01039	1.08413	1.09112	1.04892	1.03648	1.05667	1.01373	1.02943
									14.8546	1.15653	1.1876	1.13391	1.1288	1.13439	1.02942	1.04405	1.00991	0.94633	0.991691	1.00465	0.944254	1.18121	1.11518	1.06386	1.09716	1.03374	1.0502	1.01739	0.979847	0.996695	1.0179	0.963304	1.12878	1.08493	1.0997	1.03843	1.08008	1.0378	1.0103	1.02195	1.04046	1.01048	1.08426	1.09126	1.04901	1.03655	1.0568	1.01378	1.02954
									14.8685	1.15668	1.18779	1.1341	1.12896	1.13457	1.02948	1.04411	1.00997	0.946332	0.991763	1.00473	0.944356	1.1814	1.11531	1.06396	1.09731	1.0338	1.05029	1.01746	0.979869	0.996761	1.018	0.963368	1.12891	1.08506	1.09986	1.03849	1.08018	1.03788	1.01035	1.02205	1.04057	1.01058	1.0844	1.09141	1.04909	1.03662	1.05692	1.01384	1.02965
									14.8823	1.15684	1.18797	1.1343	1.12912	1.13475	1.02953	1.04417	1.01002	0.946335	0.991835	1.00481	0.944458	1.18159	1.11545	1.06405	1.09746	1.03387	1.05038	1.01754	0.979891	0.996828	1.01811	0.963433	1.12904	1.0852	1.10002	1.03855	1.08027	1.03795	1.01039	1.02215	1.04068	1.01068	1.08454	1.09155	1.04917	1.03668	1.05704	1.01389	1.02976
									14.8961	1.15699	1.18816	1.13449	1.12927	1.13494	1.02959	1.04424	1.01008	0.946338	0.991908	1.0049	0.944562	1.18178	1.11558	1.06415	1.09761	1.03393	1.05047	1.01761	0.979914	0.996895	1.01821	0.963499	1.12918	1.08533	1.10018	1.0386	1.08037	1.03803	1.01043	1.02225	1.04079	1.01078	1.08467	1.0917	1.04925	1.03675	1.05716	1.01395	1.02988
									14.91	1.15714	1.18835	1.13468	1.12943	1.13512	1.02965	1.0443	1.01013	0.946342	0.991982	1.00498	0.944667	1.18196	1.11571	1.06425	1.09775	1.03399	1.05055	1.01769	0.979937	0.996962	1.01832	0.963565	1.12931	1.08546	1.10034	1.03866	1.08047	1.03811	1.01048	1.02234	1.0409	1.01088	1.08481	1.09184	1.04934	1.03682	1.05728	1.01401	1.02999
									14.9238	1.15729	1.18853	1.13487	1.12958	1.1353	1.0297	1.04436	1.01019	0.946347	0.992055	1.00506	0.944774	1.18215	1.11584	1.06435	1.0979	1.03405	1.05064	1.01776	0.97996	0.99703	1.01843	0.963633	1.12944	1.0856	1.1005	1.03872	1.08057	1.03818	1.01052	1.02244	1.04101	1.01098	1.08494	1.09199	1.04942	1.03688	1.0574	1.01406	1.0301
									14.9377	1.15744	1.18871	1.13506	1.12974	1.13548	1.02976	1.04442	1.01024	0.946352	0.99213	1.00514	0.944881	1.18233	1.11598	1.06445	1.09805	1.03412	1.05073	1.01784	0.979984	0.997098	1.01853	0.963701	1.12957	1.08573	1.10066	1.03878	1.08067	1.03826	1.01057	1.02254	1.04112	1.01108	1.08508	1.09213	1.0495	1.03695	1.05752	1.01412	1.03021
									14.9515	1.15759	1.1889	1.13525	1.12989	1.13566	1.02982	1.04449	1.0103	0.946358	0.992205	1.00523	0.94499	1.18251	1.11611	1.06455	1.0982	1.03418	1.05082	1.01791	0.980008	0.997166	1.01864	0.963769	1.1297	1.08586	1.10082	1.03884	1.08076	1.03834	1.01061	1.02264	1.04123	1.01118	1.08521	1.09227	1.04958	1.03702	1.05764	1.01418	1.03032
									14.9654	1.15774	1.18908	1.13544	1.13005	1.13584	1.02987	1.04455	1.01036	0.946364	0.99228	1.00531	0.9451	1.1827	1.11624	1.06465	1.09835	1.03424	1.0509	1.01799	0.980033	0.997235	1.01875	0.963839	1.12982	1.08599	1.10098	1.0389	1.08086	1.03841	1.01065	1.02274	1.04134	1.01128	1.08535	1.09242	1.04966	1.03709	1.05776	1.01423	1.03044
									14.9792	1.15788	1.18926	1.13562	1.1302	1.13602	1.02993	1.04461	1.01041	0.946371	0.992356	1.0054	0.945211	1.18288	1.11637	1.06475	1.0985	1.0343	1.05099	1.01806	0.980057	0.997305	1.01885	0.963909	1.12995	1.08613	1.10114	1.03896	1.08095	1.03849	1.0107	1.02284	1.04146	1.01138	1.08548	1.09256	1.04974	1.03715	1.05788	1.01429	1.03055
									14.9931	1.15803	1.18944	1.13581	1.13035	1.1362	1.02998	1.04467	1.01047	0.946378	0.992432	1.00548	0.945323	1.18306	1.1165	1.06484	1.09865	1.03437	1.05108	1.01814	0.980082	0.997374	1.01896	0.96398	1.13008	1.08626	1.1013	1.03902	1.08105	1.03857	1.01074	1.02294	1.04157	1.01148	1.08561	1.0927	1.04983	1.03722	1.058	1.01435	1.03066
									15.0069	1.15818	1.18961	1.136	1.1305	1.13637	1.03004	1.04474	1.01053	0.946387	0.992509	1.00557	0.945436	1.18324	1.11663	1.06494	1.09879	1.03443	1.05117	1.01822	0.980108	0.997445	1.01907	0.964052	1.1302	1.08639	1.10146	1.03907	1.08115	1.03864	1.01079	1.02304	1.04168	1.01159	1.08575	1.09285	1.04991	1.03729	1.05812	1.01441	1.03078
									15.0208	1.15832	1.18979	1.13619	1.13065	1.13655	1.0301	1.0448	1.01059	0.946395	0.992586	1.00565	0.945551	1.18342	1.11675	1.06504	1.09894	1.03449	1.05125	1.01829	0.980134	0.997515	1.01918	0.964124	1.13033	1.08652	1.10162	1.03913	1.08124	1.03872	1.01083	1.02314	1.04179	1.01169	1.08588	1.09299	1.04999	1.03735	1.05824	1.01446	1.03089
									15.0346	1.15846	1.18997	1.13637	1.1308	1.13673	1.03015	1.04486	1.01064	0.946405	0.992664	1.00574	0.945666	1.18359	1.11688	1.06514	1.09909	1.03455	1.05134	1.01837	0.98016	0.997586	1.01929	0.964198	1.13045	1.08665	1.10178	1.03919	1.08133	1.0388	1.01088	1.02324	1.04191	1.01179	1.08602	1.09313	1.05007	1.03742	1.05836	1.01452	1.031
									15.0485	1.15861	1.19014	1.13656	1.13095	1.13691	1.03021	1.04492	1.0107	0.946415	0.992742	1.00582	0.945783	1.18377	1.11701	1.06523	1.09923	1.03462	1.05143	1.01845	0.980186	0.997657	1.0194	0.964272	1.13058	1.08678	1.10194	1.03925	1.08143	1.03887	1.01092	1.02334	1.04202	1.0119	1.08615	1.09328	1.05015	1.03749	1.05848	1.01458	1.03112
									15.0623	1.15875	1.19032	1.13675	1.1311	1.13708	1.03026	1.04498	1.01076	0.946425	0.992821	1.00591	0.945901	1.18395	1.11714	1.06533	1.09938	1.03468	1.05151	1.01852	0.980213	0.997729	1.01951	0.964346	1.1307	1.08691	1.1021	1.0393	1.08152	1.03895	1.01097	1.02344	1.04213	1.012	1.08628	1.09342	1.05023	1.03755	1.05861	1.01464	1.03123
									15.0762	1.15889	1.19049	1.13693	1.13125	1.13726	1.03032	1.04504	1.01082	0.946437	0.9929	1.006	0.946021	1.18412	1.11726	1.06543	1.09953	1.03474	1.0516	1.0186	0.98024	0.997801	1.01962	0.964422	1.13082	1.08705	1.10225	1.03936	1.08162	1.03903	1.01101	1.02354	1.04224	1.0121	1.08642	1.09356	1.05031	1.03762	1.05873	1.01469	1.03135
									15.09	1.15903	1.19066	1.13712	1.1314	1.13743	1.03038	1.0451	1.01087	0.946449	0.992979	1.00608	0.946141	1.18429	1.11739	1.06552	1.09967	1.0348	1.05169	1.01868	0.980268	0.997874	1.01973	0.964498	1.13095	1.08718	1.10241	1.03942	1.08171	1.0391	1.01106	1.02364	1.04236	1.01221	1.08655	1.0937	1.05039	1.03769	1.05885	1.01475	1.03146
									15.1039	1.15917	1.19083	1.1373	1.13155	1.13761	1.03043	1.04516	1.01093	0.946461	0.99306	1.00617	0.946263	1.18447	1.11751	1.06562	1.09982	1.03487	1.05177	1.01876	0.980296	0.997947	1.01984	0.964575	1.13107	1.08731	1.10257	1.03948	1.0818	1.03918	1.01111	1.02374	1.04247	1.01231	1.08668	1.09384	1.05047	1.03775	1.05897	1.01481	1.03158
									15.1177	1.15931	1.191	1.13749	1.13169	1.13778	1.03049	1.04523	1.01099	0.946474	0.99314	1.00626	0.946385	1.18464	1.11764	1.06572	1.09996	1.03493	1.05186	1.01883	0.980324	0.99802	1.01995	0.964653	1.13119	1.08744	1.10272	1.03953	1.08189	1.03926	1.01115	1.02385	1.04258	1.01242	1.08681	1.09398	1.05056	1.03782	1.05909	1.01487	1.0317
									15.1315	1.15944	1.19117	1.13767	1.13184	1.13795	1.03054	1.04529	1.01105	0.946488	0.993221	1.00635	0.946509	1.18481	1.11776	1.06581	1.10011	1.03499	1.05195	1.01891	0.980352	0.998094	1.02006	0.964732	1.13131	1.08757	1.10288	1.03959	1.08199	1.03933	1.0112	1.02395	1.0427	1.01253	1.08694	1.09412	1.05064	1.03789	1.05921	1.01493	1.03181
									15.1454	1.15958	1.19134	1.13785	1.13198	1.13813	1.0306	1.04535	1.01111	0.946502	0.993303	1.00644	0.946635	1.18498	1.11789	1.06591	1.10025	1.03505	1.05203	1.01899	0.980381	0.998168	1.02017	0.964811	1.13143	1.08769	1.10304	1.03965	1.08208	1.03941	1.01124	1.02405	1.04281	1.01263	1.08708	1.09427	1.05072	1.03795	1.05933	1.01499	1.03193
									15.1592	1.15971	1.1915	1.13804	1.13213	1.1383	1.03066	1.04541	1.01117	0.946517	0.993385	1.00653	0.946761	1.18515	1.11801	1.066	1.1004	1.03511	1.05212	1.01907	0.980411	0.998242	1.02028	0.964891	1.13154	1.08782	1.10319	1.03971	1.08217	1.03949	1.01129	1.02415	1.04292	1.01274	1.08721	1.09441	1.0508	1.03802	1.05945	1.01505	1.03204
									15.1731	1.15985	1.19167	1.13822	1.13227	1.13847	1.03071	1.04547	1.01123	0.946532	0.993468	1.00662	0.946888	1.18531	1.11813	1.0661	1.10054	1.03518	1.05221	1.01915	0.98044	0.998317	1.0204	0.964972	1.13166	1.08795	1.10335	1.03976	1.08226	1.03956	1.01134	1.02426	1.04304	1.01285	1.08734	1.09455	1.05088	1.03809	1.05957	1.01511	1.03216
									15.1869	1.15998	1.19183	1.1384	1.13242	1.13864	1.03077	1.04553	1.01129	0.946549	0.993551	1.00671	0.947017	1.18548	1.11825	1.0662	1.10069	1.03524	1.05229	1.01923	0.98047	0.998393	1.02051	0.965054	1.13178	1.08808	1.10351	1.03982	1.08235	1.03964	1.01138	1.02436	1.04315	1.01295	1.08747	1.09469	1.05096	1.03815	1.05969	1.01517	1.03228
									15.2008	1.16012	1.19199	1.13858	1.13256	1.13881	1.03082	1.04559	1.01135	0.946565	0.993634	1.0068	0.947147	1.18565	1.11837	1.06629	1.10083	1.0353	1.05238	1.01931	0.9805	0.998468	1.02062	0.965136	1.13189	1.08821	1.10366	1.03988	1.08244	1.03972	1.01143	1.02446	1.04327	1.01306	1.0876	1.09483	1.05104	1.03822	1.05982	1.01522	1.0324
									15.2146	1.16025	1.19216	1.13876	1.1327	1.13898	1.03088	1.04565	1.01141	0.946583	0.993718	1.00689	0.947278	1.18581	1.11849	1.06639	1.10098	1.03536	1.05246	1.01939	0.980531	0.998544	1.02074	0.965219	1.13201	1.08834	1.10382	1.03993	1.08253	1.03979	1.01147	1.02457	1.04338	1.01317	1.08773	1.09497	1.05112	1.03828	1.05994	1.01528	1.03251
									15.2285	1.16038	1.19232	1.13894	1.13285	1.13915	1.03094	1.04571	1.01147	0.9466	0.993803	1.00698	0.94741	1.18597	1.11861	1.06648	1.10112	1.03542	1.05255	1.01946	0.980562	0.998621	1.02085	0.965303	1.13212	1.08847	1.10397	1.03999	1.08262	1.03987	1.01152	1.02467	1.0435	1.01328	1.08786	1.09511	1.0512	1.03835	1.06006	1.01534	1.03263
									15.2423	1.16051	1.19248	1.13912	1.13299	1.13932	1.03099	1.04577	1.01153	0.946619	0.993888	1.00707	0.947543	1.18614	1.11873	1.06658	1.10126	1.03548	1.05264	1.01954	0.980593	0.998698	1.02097	0.965388	1.13224	1.0886	1.10413	1.04005	1.08271	1.03995	1.01157	1.02478	1.04361	1.01339	1.08799	1.09524	1.05128	1.03842	1.06018	1.0154	1.03275
									15.2562	1.16064	1.19264	1.1393	1.13313	1.13949	1.03105	1.04582	1.01159	0.946638	0.993973	1.00716	0.947678	1.1863	1.11885	1.06667	1.1014	1.03555	1.05272	1.01962	0.980625	0.998775	1.02108	0.965473	1.13235	1.08872	1.10428	1.0401	1.0828	1.04002	1.01162	1.02488	1.04373	1.0135	1.08813	1.09538	1.05136	1.03848	1.0603	1.01546	1.03287
									15.27	1.16077	1.19279	1.13948	1.13327	1.13966	1.0311	1.04588	1.01165	0.946658	0.994059	1.00726	0.947814	1.18646	1.11897	1.06677	1.10155	1.03561	1.05281	1.01971	0.980657	0.998853	1.0212	0.965559	1.13246	1.08885	1.10444	1.04016	1.08289	1.0401	1.01166	1.02499	1.04384	1.01361	1.08826	1.09552	1.05144	1.03855	1.06042	1.01552	1.03299
									15.2839	1.16089	1.19295	1.13966	1.13341	1.13983	1.03116	1.04594	1.01171	0.946678	0.994146	1.00735	0.94795	1.18662	1.11909	1.06686	1.10169	1.03567	1.05289	1.01979	0.980689	0.998931	1.02131	0.965646	1.13258	1.08898	1.10459	1.04021	1.08298	1.04018	1.01171	1.02509	1.04396	1.01372	1.08839	1.09566	1.05151	1.03862	1.06054	1.01559	1.03311
									15.2977	1.16102	1.19311	1.13984	1.13355	1.14	1.03121	1.046	1.01177	0.946699	0.994233	1.00744	0.948088	1.18678	1.11921	1.06695	1.10183	1.03573	1.05298	1.01987	0.980722	0.999009	1.02143	0.965734	1.13269	1.0891	1.10475	1.04027	1.08306	1.04025	1.01176	1.0252	1.04407	1.01383	1.08852	1.0958	1.05159	1.03868	1.06066	1.01565	1.03323
									15.3116	1.16114	1.19326	1.14002	1.13369	1.14016	1.03127	1.04606	1.01183	0.946721	0.99432	1.00754	0.948228	1.18693	1.11932	1.06705	1.10197	1.03579	1.05306	1.01995	0.980755	0.999088	1.02154	0.965823	1.1328	1.08923	1.1049	1.04033	1.08315	1.04033	1.0118	1.0253	1.04419	1.01394	1.08864	1.09594	1.05167	1.03875	1.06078	1.01571	1.03335
									15.3254	1.16127	1.19341	1.14019	1.13382	1.14033	1.03133	1.04612	1.01189	0.946743	0.994408	1.00763	0.948368	1.18709	1.11944	1.06714	1.10211	1.03585	1.05315	1.02003	0.980788	0.999168	1.02166	0.965912	1.13291	1.08936	1.10505	1.04038	1.08324	1.04041	1.01185	1.02541	1.0443	1.01405	1.08877	1.09607	1.05175	1.03881	1.06091	1.01577	1.03347
									15.3393	1.16139	1.19357	1.14037	1.13396	1.1405	1.03138	1.04618	1.01195	0.946766	0.994496	1.00772	0.94851	1.18725	1.11956	1.06724	1.10226	1.03592	1.05324	1.02011	0.980822	0.999247	1.02178	0.966002	1.13302	1.08948	1.10521	1.04044	1.08333	1.04048	1.0119	1.02552	1.04442	1.01417	1.0889	1.09621	1.05183	1.03888	1.06103	1.01583	1.03359
									15.3531	1.16152	1.19372	1.14055	1.1341	1.14066	1.03144	1.04624	1.01201	0.946789	0.994585	1.00782	0.948652	1.1874	1.11967	1.06733	1.1024	1.03598	1.05332	1.02019	0.980856	0.999327	1.02189	0.966092	1.13312	1.08961	1.10536	1.04049	1.08341	1.04056	1.01195	1.02562	1.04453	1.01428	1.08903	1.09635	1.05191	1.03895	1.06115	1.01589	1.03371
									15.367	1.16164	1.19387	1.14072	1.13424	1.14083	1.03149	1.04629	1.01208	0.946813	0.994675	1.00791	0.948796	1.18756	1.11979	1.06742	1.10254	1.03604	1.05341	1.02027	0.980891	0.999408	1.02201	0.966184	1.13323	1.08974	1.10551	1.04055	1.0835	1.04064	1.012	1.02573	1.04465	1.01439	1.08916	1.09649	1.05199	1.03901	1.06127	1.01595	1.03383
									15.3808	1.16176	1.19402	1.1409	1.13437	1.14099	1.03155	1.04635	1.01214	0.946838	0.994764	1.00801	0.948941	1.18771	1.1199	1.06752	1.10268	1.0361	1.05349	1.02035	0.980925	0.999489	1.02213	0.966276	1.13334	1.08986	1.10566	1.0406	1.08358	1.04071	1.01204	1.02584	1.04477	1.01451	1.08929	1.09662	1.05207	1.03908	1.06139	1.01601	1.03395
									15.3946	1.16188	1.19416	1.14107	1.13451	1.14115	1.0316	1.04641	1.0122	0.946863	0.994855	1.00811	0.949088	1.18786	1.12001	1.06761	1.10282	1.03616	1.05358	1.02044	0.98096	0.99957	1.02225	0.966369	1.13345	1.08999	1.10582	1.04066	1.08367	1.04079	1.01209	1.02595	1.04488	1.01462	1.08942	1.09676	1.05215	1.03914	1.06151	1.01607	1.03407
									15.4085	1.162	1.19431	1.14125	1.13464	1.14132	1.03166	1.04647	1.01226	0.946889	0.994946	1.0082	0.949235	1.18801	1.12013	1.0677	1.10296	1.03622	1.05366	1.02052	0.980996	0.999652	1.02237	0.966463	1.13355	1.09011	1.10597	1.04071	1.08376	1.04086	1.01214	1.02605	1.045	1.01474	1.08955	1.0969	1.05223	1.03921	1.06163	1.01614	1.03419
									15.4223	1.16212	1.19446	1.14142	1.13478	1.14148	1.03172	1.04652	1.01233	0.946916	0.995037	1.0083	0.949384	1.18816	1.12024	1.06779	1.1031	1.03629	1.05375	1.0206	0.981032	0.999734	1.02249	0.966557	1.13366	1.09024	1.10612	1.04077	1.08384	1.04094	1.01219	1.02616	1.04512	1.01485	1.08967	1.09703	1.0523	1.03927	1.06176	1.0162	1.03431
									15.4362	1.16223	1.1946	1.1416	1.13491	1.14164	1.03177	1.04658	1.01239	0.946943	0.995129	1.0084	0.949533	1.18831	1.12035	1.06789	1.10324	1.03635	1.05383	1.02068	0.981068	0.999816	1.02261	0.966653	1.13376	1.09036	1.10627	1.04082	1.08392	1.04102	1.01224	1.02627	1.04523	1.01497	1.0898	1.09717	1.05238	1.03934	1.06188	1.01626	1.03443
									15.45	1.16235	1.19475	1.14177	1.13504	1.1418	1.03183	1.04664	1.01245	0.94697	0.995221	1.00849	0.949684	1.18846	1.12046	1.06798	1.10338	1.03641	1.05391	1.02077	0.981104	0.999899	1.02273	0.966749	1.13386	1.09049	1.10642	1.04088	1.08401	1.04109	1.01229	1.02638	1.04535	1.01508	1.08993	1.0973	1.05246	1.03941	1.062	1.01632	1.03456
									15.4639	1.16246	1.19489	1.14194	1.13517	1.14197	1.03188	1.0467	1.01251	0.946999	0.995314	1.00859	0.949836	1.1886	1.12057	1.06807	1.10352	1.03647	1.054	1.02085	0.981141	0.999982	1.02285	0.966845	1.13397	1.09061	1.10658	1.04093	1.08409	1.04117	1.01233	1.02649	1.04547	1.0152	1.09006	1.09744	1.05254	1.03947	1.06212	1.01638	1.03468
									15.4777	1.16258	1.19503	1.14212	1.13531	1.14213	1.03194	1.04675	1.01258	0.947027	0.995407	1.00869	0.94999	1.18875	1.12068	1.06816	1.10365	1.03653	1.05408	1.02093	0.981178	1.00007	1.02297	0.966943	1.13407	1.09074	1.10673	1.04099	1.08418	1.04125	1.01238	1.0266	1.04558	1.01531	1.09018	1.09758	1.05262	1.03954	1.06224	1.01645	1.0348
									15.4916	1.16269	1.19517	1.14229	1.13544	1.14229	1.03199	1.04681	1.01264	0.947057	0.995501	1.00879	0.950144	1.18889	1.12079	1.06826	1.10379	1.03659	1.05417	1.02102	0.981216	1.00015	1.02309	0.967041	1.13417	1.09086	1.10688	1.04104	1.08426	1.04132	1.01243	1.02671	1.0457	1.01543	1.09031	1.09771	1.0527	1.0396	1.06236	1.01651	1.03493
									15.5054	1.16281	1.19531	1.14246	1.13557	1.14245	1.03205	1.04687	1.01271	0.947087	0.995595	1.00889	0.9503	1.18904	1.1209	1.06835	1.10393	1.03665	1.05425	1.0211	0.981253	1.00023	1.02321	0.96714	1.13427	1.09099	1.10703	1.0411	1.08434	1.0414	1.01248	1.02682	1.04582	1.01555	1.09044	1.09785	1.05277	1.03967	1.06248	1.01657	1.03505
									15.5193	1.16292	1.19545	1.14263	1.1357	1.14261	1.0321	1.04692	1.01277	0.947118	0.995689	1.00899	0.950456	1.18918	1.12101	1.06844	1.10407	1.03671	1.05434	1.02119	0.981292	1.00032	1.02333	0.96724	1.13437	1.09111	1.10718	1.04115	1.08442	1.04148	1.01253	1.02693	1.04594	1.01567	1.09056	1.09798	1.05285	1.03973	1.06261	1.01664	1.03517
									15.5331	1.16303	1.19559	1.1428	1.13583	1.14277	1.03216	1.04698	1.01283	0.947149	0.995785	1.00909	0.950614	1.18932	1.12112	1.06853	1.10421	1.03677	1.05442	1.02127	0.98133	1.0004	1.02345	0.967341	1.13447	1.09123	1.10733	1.04121	1.0845	1.04155	1.01258	1.02704	1.04605	1.01578	1.09069	1.09811	1.05293	1.0398	1.06273	1.0167	1.0353
									15.547	1.16314	1.19573	1.14297	1.13596	1.14292	1.03221	1.04704	1.0129	0.947181	0.99588	1.00919	0.950773	1.18946	1.12123	1.06862	1.10434	1.03684	1.0545	1.02135	0.981369	1.00049	1.02358	0.967442	1.13457	1.09136	1.10748	1.04126	1.08459	1.04163	1.01263	1.02715	1.04617	1.0159	1.09082	1.09825	1.05301	1.03986	1.06285	1.01676	1.03542
									15.5608	1.16325	1.19586	1.14314	1.13608	1.14308	1.03227	1.04709	1.01296	0.947213	0.995976	1.00929	0.950934	1.1896	1.12133	1.06871	1.10448	1.0369	1.05459	1.02144	0.981408	1.00058	1.0237	0.967544	1.13466	1.09148	1.10763	1.04131	1.08467	1.04171	1.01268	1.02726	1.04629	1.01602	1.09094	1.09838	1.05308	1.03993	1.06297	1.01683	1.03555
									15.5747	1.16336	1.196	1.14331	1.13621	1.14324	1.03232	1.04715	1.01303	0.947246	0.996073	1.00939	0.951095	1.18974	1.12144	1.0688	1.10462	1.03696	1.05467	1.02152	0.981448	1.00066	1.02382	0.967647	1.13476	1.0916	1.10778	1.04137	1.08475	1.04178	1.01273	1.02737	1.04641	1.01614	1.09107	1.09852	1.05316	1.03999	1.06309	1.01689	1.03567
									15.5885	1.16346	1.19613	1.14348	1.13634	1.1434	1.03238	1.0472	1.01309	0.94728	0.99617	1.00949	0.951258	1.18988	1.12155	1.06889	1.10475	1.03702	1.05476	1.02161	0.981488	1.00075	1.02395	0.96775	1.13486	1.09172	1.10793	1.04142	1.08483	1.04186	1.01278	1.02748	1.04653	1.01626	1.09119	1.09865	1.05324	1.04006	1.06321	1.01695	1.0358
									15.6024	1.16357	1.19626	1.14365	1.13647	1.14355	1.03244	1.04726	1.01316	0.947315	0.996267	1.00959	0.951421	1.19002	1.12165	1.06898	1.10489	1.03708	1.05484	1.02169	0.981528	1.00084	1.02407	0.967854	1.13495	1.09185	1.10808	1.04148	1.08491	1.04194	1.01283	1.0276	1.04665	1.01638	1.09132	1.09878	1.05332	1.04012	1.06334	1.01702	1.03592
									15.6162	1.16368	1.19639	1.14382	1.13659	1.14371	1.03249	1.04731	1.01322	0.947349	0.996365	1.00969	0.951586	1.19015	1.12176	1.06907	1.10503	1.03714	1.05492	1.02178	0.981568	1.00092	1.0242	0.967959	1.13505	1.09197	1.10822	1.04153	1.08499	1.04201	1.01288	1.02771	1.04677	1.0165	1.09144	1.09892	1.05339	1.04019	1.06346	1.01708	1.03605
									15.63	1.16378	1.19652	1.14398	1.13672	1.14386	1.03255	1.04737	1.01329	0.947385	0.996464	1.0098	0.951752	1.19029	1.12186	1.06916	1.10516	1.0372	1.05501	1.02187	0.981609	1.00101	1.02432	0.968065	1.13514	1.09209	1.10837	1.04158	1.08507	1.04209	1.01293	1.02782	1.04688	1.01662	1.09157	1.09905	1.05347	1.04025	1.06358	1.01714	1.03617
									15.6439	1.16388	1.19665	1.14415	1.13684	1.14402	1.0326	1.04743	1.01335	0.947421	0.996563	1.0099	0.95192	1.19042	1.12196	1.06925	1.1053	1.03726	1.05509	1.02195	0.981651	1.0011	1.02445	0.968172	1.13524	1.09221	1.10852	1.04164	1.08515	1.04217	1.01298	1.02793	1.047	1.01674	1.09169	1.09918	1.05355	1.04032	1.0637	1.01721	1.0363
									15.6577	1.16399	1.19678	1.14432	1.13697	1.14417	1.03266	1.04748	1.01342	0.947458	0.996662	1.01	0.952088	1.19056	1.12207	1.06934	1.10543	1.03732	1.05518	1.02204	0.981692	1.00119	1.02457	0.968279	1.13533	1.09233	1.10867	1.04169	1.08523	1.04224	1.01303	1.02805	1.04712	1.01687	1.09182	1.09931	1.05362	1.04038	1.06382	1.01727	1.03643
									15.6716	1.16409	1.19691	1.14448	1.13709	1.14433	1.03271	1.04753	1.01349	0.947495	0.996762	1.01011	0.952258	1.19069	1.12217	1.06943	1.10557	1.03738	1.05526	1.02212	0.981734	1.00128	1.0247	0.968387	1.13542	1.09246	1.10882	1.04174	1.0853	1.04232	1.01308	1.02816	1.04724	1.01699	1.09194	1.09945	1.0537	1.04045	1.06395	1.01734	1.03655
									15.6854	1.16419	1.19703	1.14465	1.13721	1.14448	1.03277	1.04759	1.01355	0.947533	0.996863	1.01021	0.952428	1.19082	1.12227	1.06952	1.1057	1.03744	1.05534	1.02221	0.981776	1.00137	1.02482	0.968496	1.13551	1.09258	1.10896	1.0418	1.08538	1.0424	1.01313	1.02827	1.04736	1.01711	1.09207	1.09958	1.05378	1.04051	1.06407	1.0174	1.03668
									15.6993	1.16429	1.19716	1.14482	1.13734	1.14463	1.03282	1.04764	1.01362	0.947572	0.996964	1.01031	0.9526	1.19095	1.12237	1.06961	1.10584	1.03751	1.05542	1.0223	0.981819	1.00146	1.02495	0.968605	1.1356	1.0927	1.10911	1.04185	1.08546	1.04247	1.01318	1.02839	1.04748	1.01723	1.09219	1.09971	1.05385	1.04058	1.06419	1.01747	1.03681
									15.7131	1.16439	1.19728	1.14498	1.13746	1.14479	1.03288	1.0477	1.01369	0.947611	0.997065	1.01042	0.952773	1.19108	1.12248	1.0697	1.10597	1.03757	1.05551	1.02238	0.981862	1.00155	1.02508	0.968716	1.13569	1.09282	1.10926	1.0419	1.08554	1.04255	1.01323	1.0285	1.0476	1.01736	1.09232	1.09984	1.05393	1.04064	1.06431	1.01753	1.03693
									15.727	1.16449	1.1974	1.14515	1.13758	1.14494	1.03293	1.04775	1.01375	0.94765	0.997167	1.01052	0.952947	1.19121	1.12258	1.06979	1.1061	1.03763	1.05559	1.02247	0.981905	1.00164	1.0252	0.968827	1.13578	1.09294	1.10941	1.04195	1.08561	1.04262	1.01328	1.02862	1.04772	1.01748	1.09244	1.09997	1.05401	1.04071	1.06443	1.0176	1.03706
									15.7408	1.16459	1.19753	1.14531	1.1377	1.14509	1.03299	1.04781	1.01382	0.947691	0.997269	1.01063	0.953123	1.19133	1.12268	1.06988	1.10624	1.03769	1.05567	1.02256	0.981949	1.00173	1.02533	0.968938	1.13587	1.09306	1.10955	1.04201	1.08569	1.0427	1.01334	1.02873	1.04784	1.01761	1.09256	1.1001	1.05408	1.04077	1.06456	1.01766	1.03719
									15.7547	1.16468	1.19765	1.14547	1.13782	1.14524	1.03304	1.04786	1.01389	0.947732	0.997372	1.01074	0.953299	1.19146	1.12278	1.06997	1.10637	1.03775	1.05576	1.02265	0.981993	1.00182	1.02546	0.969051	1.13596	1.09318	1.1097	1.04206	1.08577	1.04278	1.01339	1.02885	1.04796	1.01773	1.09269	1.10024	1.05416	1.04084	1.06468	1.01773	1.03732
									15.7685	1.16478	1.19777	1.14564	1.13794	1.14539	1.0331	1.04792	1.01395	0.947773	0.997475	1.01084	0.953477	1.19159	1.12287	1.07006	1.1065	1.03781	1.05584	1.02273	0.982037	1.00191	1.02559	0.969164	1.13605	1.0933	1.10985	1.04211	1.08584	1.04285	1.01344	1.02896	1.04808	1.01786	1.09281	1.10037	1.05423	1.0409	1.0648	1.01779	1.03745
									15.7824	1.16487	1.19789	1.1458	1.13806	1.14554	1.03315	1.04797	1.01402	0.947815	0.997579	1.01095	0.953655	1.19171	1.12297	1.07014	1.10664	1.03787	1.05592	1.02282	0.982082	1.00201	1.02572	0.969278	1.13613	1.09342	1.10999	1.04216	1.08592	1.04293	1.01349	1.02908	1.0482	1.01798	1.09293	1.1005	1.05431	1.04097	1.06492	1.01786	1.03758
									15.7962	1.16497	1.198	1.14596	1.13818	1.14569	1.03321	1.04802	1.01409	0.947858	0.997683	1.01106	0.953835	1.19183	1.12307	1.07023	1.10677	1.03793	1.05601	1.02291	0.982127	1.0021	1.02585	0.969393	1.13622	1.09354	1.11014	1.04222	1.08599	1.04301	1.01354	1.02919	1.04832	1.01811	1.09305	1.10063	1.05439	1.04103	1.06504	1.01793	1.0377
									15.8101	1.16506	1.19812	1.14612	1.1383	1.14584	1.03326	1.04808	1.01416	0.947901	0.997788	1.01116	0.954016	1.19196	1.12317	1.07032	1.1069	1.03799	1.05609	1.023	0.982172	1.00219	1.02598	0.969508	1.1363	1.09366	1.11028	1.04227	1.08607	1.04308	1.01359	1.02931	1.04844	1.01823	1.09318	1.10076	1.05446	1.0411	1.06517	1.01799	1.03783
									15.8239	1.16515	1.19824	1.14629	1.13842	1.14599	1.03332	1.04813	1.01423	0.947945	0.997893	1.01127	0.954199	1.19208	1.12326	1.07041	1.10703	1.03805	1.05617	1.02309	0.982217	1.00228	1.02611	0.969625	1.13639	1.09378	1.11043	1.04232	1.08614	1.04316	1.01365	1.02943	1.04857	1.01836	1.0933	1.10089	1.05454	1.04116	1.06529	1.01806	1.03796
									15.8378	1.16525	1.19835	1.14645	1.13853	1.14614	1.03337	1.04818	1.01429	0.94799	0.997999	1.01138	0.954382	1.1922	1.12336	1.0705	1.10717	1.03811	1.05625	1.02318	0.982263	1.00238	1.02624	0.969742	1.13647	1.09389	1.11057	1.04237	1.08622	1.04324	1.0137	1.02954	1.04869	1.01849	1.09342	1.10102	1.05461	1.04123	1.06541	1.01813	1.03809
									15.8516	1.16534	1.19846	1.14661	1.13865	1.14629	1.03343	1.04824	1.01436	0.948035	0.998105	1.01149	0.954567	1.19232	1.12346	1.07058	1.1073	1.03817	1.05634	1.02327	0.98231	1.00247	1.02637	0.969859	1.13656	1.09401	1.11072	1.04242	1.08629	1.04331	1.01375	1.02966	1.04881	1.01862	1.09354	1.10115	1.05469	1.04129	1.06553	1.01819	1.03822
									15.8654	1.16543	1.19858	1.14677	1.13876	1.14643	1.03348	1.04829	1.01443	0.94808	0.998211	1.0116	0.954752	1.19244	1.12355	1.07067	1.10743	1.03823	1.05642	1.02335	0.982356	1.00257	1.0265	0.969978	1.13664	1.09413	1.11086	1.04248	1.08637	1.04339	1.0138	1.02978	1.04893	1.01874	1.09367	1.10127	1.05476	1.04135	1.06565	1.01826	1.03835
									15.8793	1.16552	1.19869	1.14693	1.13888	1.14658	1.03354	1.04834	1.0145	0.948127	0.998318	1.01171	0.954939	1.19255	1.12365	1.07076	1.10756	1.03829	1.0565	1.02344	0.982403	1.00266	1.02663	0.970097	1.13672	1.09425	1.11101	1.04253	1.08644	1.04347	1.01385	1.02989	1.04905	1.01887	1.09379	1.1014	1.05484	1.04142	1.06578	1.01833	1.03849
									15.8931	1.1656	1.1988	1.14709	1.13899	1.14673	1.03359	1.04839	1.01457	0.948174	0.998426	1.01182	0.955127	1.19267	1.12374	1.07085	1.10769	1.03835	1.05658	1.02353	0.982451	1.00276	1.02676	0.970217	1.1368	1.09437	1.11115	1.04258	1.08651	1.04354	1.01391	1.03001	1.04917	1.019	1.09391	1.10153	1.05492	1.04148	1.0659	1.01839	1.03862
									15.907	1.16569	1.19891	1.14725	1.13911	1.14687	1.03365	1.04845	1.01464	0.948221	0.998534	1.01193	0.955316	1.19279	1.12383	1.07093	1.10782	1.03841	1.05666	1.02362	0.982498	1.00285	1.02689	0.970337	1.13688	1.09448	1.11129	1.04263	1.08658	1.04362	1.01396	1.03013	1.0493	1.01913	1.09403	1.10166	1.05499	1.04155	1.06602	1.01846	1.03875
									15.9208	1.16578	1.19902	1.1474	1.13922	1.14702	1.0337	1.0485	1.01471	0.948269	0.998642	1.01204	0.955506	1.1929	1.12393	1.07102	1.10795	1.03847	1.05675	1.02371	0.982546	1.00295	1.02702	0.970459	1.13696	1.0946	1.11144	1.04268	1.08666	1.04369	1.01401	1.03025	1.04942	1.01926	1.09415	1.10179	1.05507	1.04161	1.06614	1.01853	1.03888
									15.9347	1.16586	1.19912	1.14756	1.13933	1.14716	1.03375	1.04855	1.01478	0.948318	0.998751	1.01215	0.955698	1.19302	1.12402	1.07111	1.10808	1.03853	1.05683	1.0238	0.982595	1.00305	1.02716	0.970581	1.13704	1.09472	1.11158	1.04273	1.08673	1.04377	1.01407	1.03037	1.04954	1.01939	1.09427	1.10192	1.05514	1.04168	1.06627	1.01859	1.03901
									15.9485	1.16595	1.19923	1.14772	1.13945	1.14731	1.03381	1.0486	1.01485	0.948367	0.998861	1.01226	0.95589	1.19313	1.12411	1.07119	1.10821	1.03859	1.05691	1.02389	0.982643	1.00314	1.02729	0.970704	1.13712	1.09484	1.11173	1.04278	1.0868	1.04385	1.01412	1.03049	1.04966	1.01952	1.09439	1.10204	1.05522	1.04174	1.06639	1.01866	1.03914
									15.9624	1.16603	1.19934	1.14788	1.13956	1.14745	1.03386	1.04866	1.01492	0.948417	0.998971	1.01237	0.956084	1.19324	1.1242	1.07128	1.10834	1.03865	1.05699	1.02399	0.982692	1.00324	1.02742	0.970827	1.1372	1.09495	1.11187	1.04283	1.08687	1.04392	1.01417	1.03061	1.04978	1.01965	1.09451	1.10217	1.05529	1.0418	1.06651	1.01873	1.03928
									15.9762	1.16611	1.19944	1.14803	1.13967	1.14759	1.03392	1.04871	1.01499	0.948467	0.999081	1.01248	0.956279	1.19335	1.12429	1.07136	1.10847	1.03871	1.05707	1.02408	0.982742	1.00334	1.02756	0.970952	1.13727	1.09507	1.11201	1.04289	1.08694	1.044	1.01422	1.03073	1.04991	1.01978	1.09463	1.1023	1.05536	1.04187	1.06663	1.0188	1.03941
									15.9901	1.16619	1.19954	1.14819	1.13978	1.14773	1.03397	1.04876	1.01506	0.948518	0.999192	1.0126	0.956475	1.19346	1.12438	1.07145	1.1086	1.03877	1.05715	1.02417	0.982791	1.00344	1.02769	0.971077	1.13735	1.09519	1.11215	1.04294	1.08701	1.04408	1.01428	1.03084	1.05003	1.01991	1.09475	1.10243	1.05544	1.04193	1.06676	1.01887	1.03954
									16.0039	1.16628	1.19965	1.14835	1.13989	1.14788	1.03403	1.04881	1.01513	0.94857	0.999303	1.01271	0.956672	1.19357	1.12447	1.07154	1.10873	1.03883	1.05724	1.02426	0.982841	1.00353	1.02783	0.971203	1.13742	1.0953	1.1123	1.04299	1.08708	1.04415	1.01433	1.03096	1.05015	1.02005	1.09487	1.10255	1.05551	1.042	1.06688	1.01893	1.03967
									16.0178	1.16636	1.19975	1.1485	1.14	1.14802	1.03408	1.04886	1.0152	0.948622	0.999415	1.01282	0.95687	1.19368	1.12456	1.07162	1.10886	1.03889	1.05732	1.02435	0.982892	1.00363	1.02796	0.971329	1.1375	1.09542	1.11244	1.04304	1.08715	1.04423	1.01439	1.03109	1.05028	1.02018	1.09499	1.10268	1.05559	1.04206	1.067	1.019	1.03981
									16.0316	1.16643	1.19985	1.14866	1.14011	1.14816	1.03414	1.04891	1.01527	0.948675	0.999527	1.01294	0.957069	1.19378	1.12465	1.07171	1.10898	1.03895	1.0574	1.02444	0.982942	1.00373	1.0281	0.971456	1.13757	1.09553	1.11258	1.04309	1.08722	1.04431	1.01444	1.03121	1.0504	1.02031	1.09511	1.10281	1.05566	1.04212	1.06712	1.01907	1.03994
									16.0455	1.16651	1.19995	1.14881	1.14022	1.1483	1.03419	1.04896	1.01534	0.948728	0.99964	1.01305	0.95727	1.19389	1.12474	1.07179	1.10911	1.03901	1.05748	1.02453	0.982993	1.00383	1.02823	0.971584	1.13765	1.09565	1.11272	1.04314	1.08729	1.04438	1.01449	1.03133	1.05052	1.02045	1.09523	1.10293	1.05574	1.04219	1.06725	1.01914	1.04008
									16.0593	1.16659	1.20004	1.14897	1.14033	1.14844	1.03425	1.04901	1.01541	0.948782	0.999753	1.01316	0.957471	1.194	1.12483	1.07188	1.10924	1.03907	1.05756	1.02463	0.983045	1.00393	1.02837	0.971713	1.13772	1.09577	1.11286	1.04319	1.08736	1.04446	1.01455	1.03145	1.05065	1.02058	1.09535	1.10306	1.05581	1.04225	1.06737	1.01921	1.04021
									16.0732	1.16667	1.20014	1.14912	1.14043	1.14858	1.0343	1.04907	1.01548	0.948837	0.999866	1.01328	0.957674	1.1941	1.12491	1.07196	1.10937	1.03913	1.05764	1.02472	0.983096	1.00403	1.0285	0.971843	1.13779	1.09588	1.113	1.04324	1.08743	1.04454	1.0146	1.03157	1.05077	1.02071	1.09547	1.10318	1.05588	1.04231	1.06749	1.01928	1.04034
									16.087	1.16674	1.20024	1.14927	1.14054	1.14872	1.03436	1.04912	1.01555	0.948892	0.99998	1.01339	0.957878	1.1942	1.125	1.07205	1.1095	1.03919	1.05772	1.02481	0.983148	1.00413	1.02864	0.971973	1.13786	1.096	1.11315	1.04329	1.0875	1.04461	1.01465	1.03169	1.05089	1.02085	1.09559	1.10331	1.05596	1.04238	1.06761	1.01935	1.04048
									16.1009	1.16682	1.20033	1.14943	1.14065	1.14886	1.03441	1.04917	1.01563	0.948947	1.0001	1.01351	0.958083	1.19431	1.12509	1.07213	1.10962	1.03925	1.0578	1.0249	0.9832	1.00423	1.02878	0.972104	1.13793	1.09611	1.11329	1.04334	1.08756	1.04469	1.01471	1.03181	1.05102	1.02098	1.0957	1.10344	1.05603	1.04244	1.06774	1.01942	1.04061
									16.1147	1.16689	1.20043	1.14958	1.14075	1.149	1.03446	1.04922	1.0157	0.949004	1.00021	1.01363	0.958289	1.19441	1.12517	1.07221	1.10975	1.03931	1.05789	1.025	0.983253	1.00434	1.02892	0.972235	1.138	1.09622	1.11343	1.04339	1.08763	1.04476	1.01476	1.03193	1.05114	1.02112	1.09582	1.10356	1.05611	1.04251	1.06786	1.01948	1.04075
									16.1285	1.16696	1.20052	1.14973	1.14086	1.14914	1.03452	1.04927	1.01577	0.949061	1.00033	1.01374	0.958496	1.19451	1.12526	1.0723	1.10988	1.03937	1.05797	1.02509	0.983306	1.00444	1.02905	0.972368	1.13807	1.09634	1.11357	1.04344	1.0877	1.04484	1.01482	1.03206	1.05127	1.02125	1.09594	1.10369	1.05618	1.04257	1.06798	1.01955	1.04088
									16.1424	1.16704	1.20061	1.14988	1.14096	1.14927	1.03457	1.04932	1.01584	0.949118	1.00044	1.01386	0.958704	1.19461	1.12534	1.07238	1.11	1.03943	1.05805	1.02518	0.983359	1.00454	1.02919	0.972501	1.13814	1.09645	1.11371	1.04349	1.08776	1.04492	1.01487	1.03218	1.05139	1.02139	1.09606	1.10381	1.05625	1.04263	1.0681	1.01962	1.04102
									16.1562	1.16711	1.2007	1.15003	1.14107	1.14941	1.03463	1.04937	1.01591	0.949176	1.00056	1.01398	0.958914	1.19471	1.12543	1.07247	1.11013	1.03949	1.05813	1.02528	0.983413	1.00464	1.02933	0.972635	1.13821	1.09657	1.11385	1.04354	1.08783	1.04499	1.01493	1.0323	1.05152	1.02153	1.09618	1.10394	1.05633	1.0427	1.06823	1.01969	1.04116
									16.1701	1.16718	1.20079	1.15018	1.14117	1.14955	1.03468	1.04942	1.01599	0.949235	1.00067	1.01409	0.959125	1.1948	1.12551	1.07255	1.11025	1.03955	1.05821	1.02537	0.983467	1.00475	1.02947	0.972769	1.13828	1.09668	1.11399	1.04359	1.0879	1.04507	1.01498	1.03243	1.05164	1.02166	1.09629	1.10406	1.0564	1.04276	1.06835	1.01976	1.04129
									16.1839	1.16725	1.20088	1.15033	1.14127	1.14968	1.03474	1.04947	1.01606	0.949294	1.00079	1.01421	0.959336	1.1949	1.12559	1.07263	1.11038	1.03961	1.05829	1.02546	0.983521	1.00485	1.02961	0.972904	1.13834	1.09679	1.11413	1.04364	1.08796	1.04515	1.01504	1.03255	1.05177	1.0218	1.09641	1.10418	1.05647	1.04282	1.06847	1.01983	1.04143
									16.1978	1.16732	1.20097	1.15048	1.14138	1.14982	1.03479	1.04952	1.01613	0.949354	1.00091	1.01433	0.959549	1.195	1.12567	1.07272	1.1105	1.03967	1.05837	1.02556	0.983576	1.00495	1.02975	0.97304	1.13841	1.09691	1.11427	1.04369	1.08803	1.04522	1.01509	1.03267	1.05189	1.02194	1.09653	1.10431	1.05655	1.04289	1.06859	1.0199	1.04157
									16.2116	1.16739	1.20106	1.15063	1.14148	1.14995	1.03485	1.04957	1.01621	0.949414	1.00103	1.01445	0.959763	1.19509	1.12576	1.0728	1.11063	1.03973	1.05845	1.02565	0.983631	1.00506	1.02989	0.973177	1.13848	1.09702	1.1144	1.04374	1.08809	1.0453	1.01515	1.0328	1.05202	1.02208	1.09665	1.10443	1.05662	1.04295	1.06872	1.01997	1.0417
									16.2255	1.16745	1.20114	1.15078	1.14158	1.15009	1.0349	1.04962	1.01628	0.949475	1.00115	1.01457	0.959978	1.19518	1.12584	1.07288	1.11075	1.03979	1.05853	1.02575	0.983686	1.00516	1.03003	0.973314	1.13854	1.09713	1.11454	1.04378	1.08816	1.04538	1.0152	1.03292	1.05214	1.02222	1.09676	1.10455	1.05669	1.04301	1.06884	1.02004	1.04184
									16.2393	1.16752	1.20123	1.15093	1.14168	1.15022	1.03495	1.04966	1.01635	0.949536	1.00127	1.01469	0.960194	1.19528	1.12592	1.07297	1.11088	1.03985	1.05861	1.02584	0.983742	1.00527	1.03017	0.973453	1.1386	1.09725	1.11468	1.04383	1.08822	1.04545	1.01526	1.03305	1.05227	1.02235	1.09688	1.10468	1.05677	1.04308	1.06896	1.02011	1.04198
									16.2532	1.16758	1.20131	1.15108	1.14178	1.15036	1.03501	1.04971	1.01643	0.949599	1.00139	1.01481	0.960411	1.19537	1.126	1.07305	1.111	1.03991	1.05869	1.02594	0.983798	1.00537	1.03031	0.973591	1.13867	1.09736	1.11482	1.04388	1.08829	1.04553	1.01531	1.03317	1.05239	1.02249	1.097	1.1048	1.05684	1.04314	1.06909	1.02019	1.04212
									16.267	1.16765	1.20139	1.15123	1.14188	1.15049	1.03506	1.04976	1.0165	0.949661	1.00151	1.01493	0.96063	1.19546	1.12608	1.07313	1.11113	1.03996	1.05877	1.02603	0.983854	1.00548	1.03045	0.973731	1.13873	1.09747	1.11496	1.04393	1.08835	1.0456	1.01537	1.0333	1.05252	1.02263	1.09711	1.10492	1.05691	1.0432	1.06921	1.02026	1.04225
									16.2809	1.16771	1.20148	1.15138	1.14198	1.15062	1.03512	1.04981	1.01658	0.949724	1.00163	1.01505	0.960849	1.19555	1.12616	1.07321	1.11125	1.04002	1.05885	1.02613	0.98391	1.00558	1.03059	0.973871	1.13879	1.09758	1.1151	1.04398	1.08841	1.04568	1.01543	1.03342	1.05264	1.02277	1.09723	1.10505	1.05698	1.04327	1.06933	1.02033	1.04239
									16.2947	1.16778	1.20156	1.15152	1.14208	1.15075	1.03517	1.04986	1.01665	0.949788	1.00175	1.01517	0.96107	1.19564	1.12624	1.0733	1.11137	1.04008	1.05893	1.02622	0.983967	1.00569	1.03073	0.974012	1.13885	1.09769	1.11523	1.04403	1.08848	1.04576	1.01548	1.03355	1.05277	1.02291	1.09734	1.10517	1.05706	1.04333	1.06945	1.0204	1.04253
									16.3086	1.16784	1.20164	1.15167	1.14218	1.15089	1.03523	1.04991	1.01672	0.949853	1.00187	1.01529	0.961292	1.19573	1.12631	1.07338	1.1115	1.04014	1.05901	1.02632	0.984024	1.0058	1.03088	0.974154	1.13891	1.09781	1.11537	1.04408	1.08854	1.04583	1.01554	1.03367	1.0529	1.02305	1.09746	1.10529	1.05713	1.04339	1.06958	1.02047	1.04267
									16.3224	1.1679	1.20172	1.15182	1.14227	1.15102	1.03528	1.04996	1.0168	0.949918	1.00199	1.01541	0.961514	1.19582	1.12639	1.07346	1.11162	1.0402	1.05909	1.02641	0.984082	1.0059	1.03102	0.974296	1.13897	1.09792	1.11551	1.04412	1.0886	1.04591	1.01559	1.0338	1.05302	1.0232	1.09757	1.10541	1.0572	1.04346	1.0697	1.02054	1.04281
									16.3363	1.16796	1.20179	1.15196	1.14237	1.15115	1.03533	1.05	1.01687	0.949983	1.00211	1.01553	0.961738	1.1959	1.12647	1.07354	1.11174	1.04026	1.05917	1.02651	0.98414	1.00601	1.03116	0.97444	1.13903	1.09803	1.11565	1.04417	1.08866	1.04599	1.01565	1.03393	1.05315	1.02334	1.09769	1.10554	1.05727	1.04352	1.06982	1.02061	1.04295
									16.3501	1.16802	1.20187	1.15211	1.14247	1.15128	1.03539	1.05005	1.01695	0.950049	1.00224	1.01565	0.961963	1.19599	1.12655	1.07362	1.11186	1.04032	1.05925	1.02661	0.984198	1.00612	1.0313	0.974583	1.13909	1.09814	1.11578	1.04422	1.08872	1.04606	1.01571	1.03405	1.05327	1.02348	1.0978	1.10566	1.05735	1.04358	1.06995	1.02069	1.04309
									16.3639	1.16808	1.20195	1.15225	1.14256	1.15141	1.03544	1.0501	1.01702	0.950116	1.00236	1.01577	0.96219	1.19607	1.12662	1.07371	1.11199	1.04038	1.05933	1.0267	0.984257	1.00623	1.03145	0.974728	1.13915	1.09825	1.11592	1.04427	1.08879	1.04614	1.01576	1.03418	1.0534	1.02362	1.09792	1.10578	1.05742	1.04365	1.07007	1.02076	1.04323
									16.3778	1.16813	1.20202	1.1524	1.14266	1.15154	1.0355	1.05015	1.0171	0.950183	1.00248	1.0159	0.962417	1.19616	1.1267	1.07379	1.11211	1.04044	1.05941	1.0268	0.984315	1.00634	1.03159	0.974873	1.13921	1.09836	1.11606	1.04432	1.08885	1.04622	1.01582	1.03431	1.05353	1.02377	1.09803	1.1059	1.05749	1.04371	1.07019	1.02083	1.04337
									16.3916	1.16819	1.2021	1.15254	1.14275	1.15167	1.03555	1.0502	1.01718	0.950251	1.00261	1.01602	0.962645	1.19624	1.12677	1.07387	1.11223	1.0405	1.05949	1.0269	0.984375	1.00644	1.03174	0.975019	1.13926	1.09847	1.11619	1.04437	1.08891	1.04629	1.01588	1.03444	1.05366	1.02391	1.09815	1.10602	1.05756	1.04377	1.07032	1.0209	1.04351
									16.4055	1.16825	1.20217	1.15268	1.14285	1.1518	1.0356	1.05024	1.01725	0.950319	1.00273	1.01614	0.962874	1.19632	1.12685	1.07395	1.11235	1.04056	1.05957	1.02699	0.984434	1.00655	1.03188	0.975166	1.13932	1.09858	1.11633	1.04441	1.08897	1.04637	1.01593	1.03456	1.05378	1.02405	1.09826	1.10614	1.05763	1.04383	1.07044	1.02097	1.04365
									16.4193	1.1683	1.20224	1.15283	1.14294	1.15192	1.03566	1.05029	1.01733	0.950388	1.00286	1.01627	0.963105	1.1964	1.12692	1.07403	1.11247	1.04061	1.05965	1.02709	0.984494	1.00666	1.03203	0.975313	1.13937	1.09869	1.11646	1.04446	1.08903	1.04644	1.01599	1.03469	1.05391	1.0242	1.09838	1.10626	1.0577	1.0439	1.07056	1.02105	1.04379
									16.4332	1.16836	1.20231	1.15297	1.14303	1.15205	1.03571	1.05034	1.0174	0.950458	1.00298	1.01639	0.963337	1.19648	1.12699	1.07411	1.11259	1.04067	1.05973	1.02719	0.984554	1.00677	1.03217	0.975461	1.13943	1.0988	1.1166	1.04451	1.08909	1.04652	1.01605	1.03482	1.05404	1.02434	1.09849	1.10638	1.05778	1.04396	1.07069	1.02112	1.04393
									16.447	1.16841	1.20238	1.15311	1.14313	1.15218	1.03577	1.05038	1.01748	0.950528	1.00311	1.01652	0.963569	1.19656	1.12707	1.07419	1.11272	1.04073	1.05981	1.02729	0.984614	1.00688	1.03232	0.97561	1.13948	1.09891	1.11673	1.04456	1.08915	1.0466	1.0161	1.03495	1.05417	1.02449	1.0986	1.1065	1.05785	1.04402	1.07081	1.02119	1.04407
									16.4609	1.16846	1.20245	1.15325	1.14322	1.1523	1.03582	1.05043	1.01756	0.950598	1.00323	1.01664	0.963803	1.19664	1.12714	1.07427	1.11284	1.04079	1.05988	1.02738	0.984675	1.007	1.03246	0.97576	1.13954	1.09902	1.11687	1.0446	1.08921	1.04667	1.01616	1.03508	1.05429	1.02463	1.09872	1.10662	1.05792	1.04409	1.07093	1.02126	1.04422
									16.4747	1.16852	1.20252	1.1534	1.14331	1.15243	1.03587	1.05048	1.01763	0.95067	1.00336	1.01677	0.964038	1.19672	1.12721	1.07435	1.11296	1.04085	1.05996	1.02748	0.984736	1.00711	1.03261	0.97591	1.13959	1.09913	1.117	1.04465	1.08926	1.04675	1.01622	1.03521	1.05442	1.02478	1.09883	1.10674	1.05799	1.04415	1.07105	1.02134	1.04436
									16.4886	1.16857	1.20259	1.15354	1.1434	1.15256	1.03593	1.05053	1.01771	0.950741	1.00349	1.01689	0.964274	1.19679	1.12728	1.07443	1.11308	1.04091	1.06004	1.02758	0.984798	1.00722	1.03276	0.976061	1.13964	1.09924	1.11714	1.0447	1.08932	1.04683	1.01628	1.03534	1.05455	1.02492	1.09895	1.10686	1.05806	1.04421	1.07118	1.02141	1.0445
									16.5024	1.16862	1.20265	1.15368	1.14349	1.15268	1.03598	1.05057	1.01779	0.950814	1.00362	1.01702	0.964511	1.19687	1.12735	1.07451	1.1132	1.04097	1.06012	1.02768	0.984859	1.00733	1.0329	0.976212	1.13969	1.09935	1.11727	1.04474	1.08938	1.0469	1.01633	1.03547	1.05468	1.02507	1.09906	1.10698	1.05813	1.04427	1.0713	1.02148	1.04464
									16.5163	1.16867	1.20272	1.15382	1.14358	1.15281	1.03604	1.05062	1.01786	0.950887	1.00374	1.01715	0.964749	1.19694	1.12743	1.07459	1.11332	1.04103	1.0602	1.02778	0.984921	1.00744	1.03305	0.976365	1.13974	1.09946	1.11741	1.04479	1.08944	1.04698	1.01639	1.0356	1.05481	1.02521	1.09917	1.1071	1.0582	1.04434	1.07142	1.02156	1.04479
									16.5301	1.16872	1.20278	1.15396	1.14367	1.15293	1.03609	1.05066	1.01794	0.95096	1.00387	1.01727	0.964988	1.19702	1.1275	1.07467	1.11343	1.04109	1.06028	1.02788	0.984984	1.00756	1.0332	0.976518	1.13979	1.09957	1.11754	1.04484	1.0895	1.04705	1.01645	1.03573	1.05493	1.02536	1.09928	1.10722	1.05828	1.0444	1.07155	1.02163	1.04493
									16.544	1.16876	1.20284	1.1541	1.14376	1.15305	1.03614	1.05071	1.01802	0.951034	1.004	1.0174	0.965228	1.19709	1.12756	1.07475	1.11355	1.04114	1.06036	1.02797	0.985046	1.00767	1.03335	0.976671	1.13984	1.09967	1.11768	1.04489	1.08955	1.04713	1.01651	1.03586	1.05506	1.02551	1.0994	1.10734	1.05835	1.04446	1.07167	1.0217	1.04507
									16.5578	1.16881	1.20291	1.15424	1.14385	1.15318	1.0362	1.05076	1.0181	0.951109	1.00413	1.01753	0.96547	1.19716	1.12763	1.07483	1.11367	1.0412	1.06044	1.02807	0.985109	1.00778	1.0335	0.976826	1.13989	1.09978	1.11781	1.04493	1.08961	1.04721	1.01657	1.03599	1.05519	1.02566	1.09951	1.10745	1.05842	1.04452	1.07179	1.02178	1.04521
									16.5717	1.16886	1.20297	1.15438	1.14394	1.1533	1.03625	1.0508	1.01817	0.951184	1.00426	1.01766	0.965712	1.19723	1.1277	1.07491	1.11379	1.04126	1.06051	1.02817	0.985173	1.0079	1.03364	0.976981	1.13994	1.09989	1.11794	1.04498	1.08967	1.04728	1.01662	1.03612	1.05532	1.02581	1.09962	1.10757	1.05849	1.04459	1.07192	1.02185	1.04536
									16.5855	1.1689	1.20303	1.15451	1.14403	1.15342	1.03631	1.05085	1.01825	0.951259	1.00439	1.01778	0.965956	1.1973	1.12777	1.07499	1.11391	1.04132	1.06059	1.02827	0.985236	1.00801	1.03379	0.977137	1.13999	1.1	1.11808	1.04503	1.08972	1.04736	1.01668	1.03625	1.05545	1.02595	1.09973	1.10769	1.05856	1.04465	1.07204	1.02193	1.0455
									16.5993	1.16895	1.20309	1.15465	1.14411	1.15355	1.03636	1.05089	1.01833	0.951336	1.00452	1.01791	0.9662	1.19737	1.12784	1.07507	1.11403	1.04138	1.06067	1.02837	0.9853	1.00812	1.03394	0.977293	1.14003	1.1001	1.11821	1.04507	1.08978	1.04744	1.01674	1.03638	1.05558	1.0261	1.09984	1.10781	1.05863	1.04471	1.07216	1.022	1.04565
									16.6132	1.16899	1.20314	1.15479	1.1442	1.15367	1.03641	1.05094	1.01841	0.951412	1.00465	1.01804	0.966446	1.19744	1.1279	1.07515	1.11415	1.04144	1.06075	1.02847	0.985364	1.00824	1.03409	0.97745	1.14008	1.10021	1.11834	1.04512	1.08983	1.04751	1.0168	1.03651	1.05571	1.02625	1.09996	1.10793	1.0587	1.04477	1.07229	1.02208	1.04579
									16.627	1.16903	1.2032	1.15493	1.14428	1.15379	1.03647	1.05098	1.01849	0.95149	1.00479	1.01817	0.966692	1.19751	1.12797	1.07522	1.11426	1.0415	1.06083	1.02857	0.985429	1.00835	1.03424	0.977608	1.14013	1.10032	1.11847	1.04516	1.08989	1.04759	1.01686	1.03664	1.05584	1.0264	1.10007	1.10804	1.05877	1.04483	1.07241	1.02215	1.04594
									16.6409	1.16907	1.20326	1.15506	1.14437	1.15391	1.03652	1.05103	1.01857	0.951568	1.00492	1.0183	0.96694	1.19757	1.12804	1.0753	1.11438	1.04155	1.0609	1.02867	0.985494	1.00847	1.03439	0.977767	1.14017	1.10043	1.11861	1.04521	1.08994	1.04766	1.01692	1.03678	1.05597	1.02655	1.10018	1.10816	1.05884	1.0449	1.07253	1.02222	1.04608
									16.6547	1.16912	1.20331	1.1552	1.14445	1.15403	1.03658	1.05108	1.01864	0.951646	1.00505	1.01843	0.967189	1.19764	1.1281	1.07538	1.1145	1.04161	1.06098	1.02877	0.985559	1.00859	1.03454	0.977926	1.14022	1.10053	1.11874	1.04526	1.09	1.04774	1.01698	1.03691	1.0561	1.0267	1.10029	1.10828	1.05891	1.04496	1.07266	1.0223	1.04623
									16.6686	1.16916	1.20337	1.15534	1.14454	1.15415	1.03663	1.05112	1.01872	0.951725	1.00518	1.01856	0.967439	1.1977	1.12817	1.07546	1.11461	1.04167	1.06106	1.02887	0.985624	1.0087	1.0347	0.978086	1.14026	1.10064	1.11887	1.0453	1.09005	1.04782	1.01703	1.03704	1.05623	1.02685	1.1004	1.10839	1.05898	1.04502	1.07278	1.02237	1.04637
									16.6824	1.1692	1.20342	1.15547	1.14462	1.15427	1.03668	1.05116	1.0188	0.951805	1.00532	1.01869	0.96769	1.19777	1.12823	1.07554	1.11473	1.04173	1.06114	1.02897	0.98569	1.00882	1.03485	0.978246	1.1403	1.10075	1.119	1.04535	1.09011	1.04789	1.01709	1.03717	1.05636	1.02701	1.10051	1.10851	1.05905	1.04508	1.07291	1.02245	1.04652
									16.6963	1.16923	1.20347	1.15561	1.14471	1.15439	1.03674	1.05121	1.01888	0.951885	1.00545	1.01882	0.967942	1.19783	1.1283	1.07561	1.11485	1.04179	1.06122	1.02908	0.985756	1.00894	1.035	0.978408	1.14034	1.10085	1.11913	1.04539	1.09016	1.04797	1.01715	1.03731	1.05649	1.02716	1.10062	1.10863	1.05912	1.04515	1.07303	1.02252	1.04666
									16.7101	1.16927	1.20353	1.15574	1.14479	1.15451	1.03679	1.05125	1.01896	0.951965	1.00559	1.01895	0.968195	1.19789	1.12836	1.07569	1.11496	1.04185	1.06129	1.02918	0.985823	1.00905	1.03515	0.978569	1.14039	1.10096	1.11926	1.04544	1.09021	1.04805	1.01721	1.03744	1.05662	1.02731	1.10073	1.10874	1.05919	1.04521	1.07315	1.0226	1.04681
									16.724	1.16931	1.20358	1.15587	1.14487	1.15462	1.03684	1.0513	1.01904	0.952046	1.00572	1.01909	0.968449	1.19795	1.12842	1.07577	1.11508	1.0419	1.06137	1.02928	0.985889	1.00917	1.0353	0.978732	1.14043	1.10106	1.1194	1.04548	1.09027	1.04812	1.01727	1.03757	1.05675	1.02746	1.10084	1.10886	1.05926	1.04527	1.07328	1.02268	1.04696
									16.7378	1.16935	1.20363	1.15601	1.14495	1.15474	1.0369	1.05134	1.01912	0.952128	1.00586	1.01922	0.968704	1.19801	1.12849	1.07585	1.1152	1.04196	1.06145	1.02938	0.985956	1.00929	1.03546	0.978895	1.14047	1.10117	1.11953	1.04553	1.09032	1.0482	1.01733	1.03771	1.05688	1.02761	1.10095	1.10898	1.05933	1.04533	1.0734	1.02275	1.0471
									16.7517	1.16938	1.20367	1.15614	1.14503	1.15486	1.03695	1.05139	1.0192	0.95221	1.00599	1.01935	0.96896	1.19807	1.12855	1.07592	1.11531	1.04202	1.06153	1.02948	0.986024	1.00941	1.03561	0.979059	1.14051	1.10127	1.11966	1.04558	1.09037	1.04827	1.01739	1.03784	1.05701	1.02777	1.10106	1.10909	1.0594	1.04539	1.07352	1.02283	1.04725
									16.7655	1.16942	1.20372	1.15628	1.14511	1.15498	1.037	1.05143	1.01928	0.952293	1.00613	1.01948	0.969218	1.19813	1.12861	1.076	1.11543	1.04208	1.0616	1.02958	0.986091	1.00953	1.03576	0.979224	1.14055	1.10138	1.11979	1.04562	1.09042	1.04835	1.01745	1.03798	1.05714	1.02792	1.10117	1.10921	1.05947	1.04546	1.07365	1.0229	1.0474
									16.7794	1.16945	1.20377	1.15641	1.14519	1.15509	1.03706	1.05147	1.01936	0.952377	1.00626	1.01962	0.969476	1.19819	1.12867	1.07608	1.11554	1.04214	1.06168	1.02969	0.986159	1.00965	1.03592	0.979389	1.14058	1.10148	1.11992	1.04567	1.09048	1.04843	1.01751	1.03811	1.05727	1.02807	1.10128	1.10932	1.05954	1.04552	1.07377	1.02298	1.04755
									16.7932	1.16948	1.20382	1.15654	1.14527	1.15521	1.03711	1.05152	1.01944	0.952461	1.0064	1.01975	0.969735	1.19824	1.12873	1.07615	1.11566	1.0422	1.06176	1.02979	0.986227	1.00976	1.03607	0.979555	1.14062	1.10159	1.12005	1.04571	1.09053	1.0485	1.01757	1.03825	1.0574	1.02823	1.10139	1.10944	1.05961	1.04558	1.07389	1.02305	1.04769
									16.8071	1.16951	1.20386	1.15667	1.14535	1.15532	1.03716	1.05156	1.01952	0.952545	1.00654	1.01988	0.969996	1.1983	1.12879	1.07623	1.11577	1.04225	1.06184	1.02989	0.986296	1.00988	1.03623	0.979722	1.14066	1.10169	1.12018	1.04576	1.09058	1.04858	1.01763	1.03838	1.05753	1.02838	1.1015	1.10955	1.05968	1.04564	1.07402	1.02313	1.04784
									16.8209	1.16955	1.2039	1.1568	1.14543	1.15544	1.03722	1.05161	1.0196	0.95263	1.00668	1.02002	0.970257	1.19835	1.12885	1.07631	1.11588	1.04231	1.06191	1.02999	0.986365	1.01	1.03638	0.979889	1.1407	1.1018	1.12031	1.0458	1.09063	1.04866	1.01769	1.03852	1.05766	1.02854	1.10161	1.10967	1.05975	1.0457	1.07414	1.02321	1.04799
									16.8348	1.16958	1.20395	1.15693	1.14551	1.15555	1.03727	1.05165	1.01968	0.952716	1.00681	1.02015	0.97052	1.19841	1.12891	1.07638	1.116	1.04237	1.06199	1.0301	0.986434	1.01013	1.03653	0.980057	1.14073	1.1019	1.12044	1.04585	1.09068	1.04873	1.01775	1.03865	1.05779	1.02869	1.10172	1.10978	1.05981	1.04576	1.07427	1.02328	1.04814
									16.8486	1.16961	1.20399	1.15707	1.14559	1.15567	1.03733	1.05169	1.01977	0.952802	1.00695	1.02029	0.970783	1.19846	1.12897	1.07646	1.11611	1.04243	1.06207	1.0302	0.986503	1.01025	1.03669	0.980226	1.14077	1.10201	1.12057	1.04589	1.09073	1.04881	1.01781	1.03879	1.05793	1.02885	1.10183	1.10989	1.05988	1.04583	1.07439	1.02336	1.04829
									16.8624	1.16964	1.20403	1.1572	1.14566	1.15578	1.03738	1.05174	1.01985	0.952888	1.00709	1.02042	0.971048	1.19851	1.12903	1.07653	1.11623	1.04249	1.06214	1.0303	0.986573	1.01037	1.03685	0.980396	1.1408	1.10211	1.1207	1.04594	1.09078	1.04888	1.01787	1.03893	1.05806	1.02901	1.10193	1.11001	1.05995	1.04589	1.07451	1.02344	1.04844
									16.8763	1.16966	1.20407	1.15733	1.14574	1.15589	1.03743	1.05178	1.01993	0.952975	1.00723	1.02056	0.971313	1.19856	1.12908	1.07661	1.11634	1.04254	1.06222	1.03041	0.986643	1.01049	1.037	0.980566	1.14084	1.10221	1.12082	1.04598	1.09083	1.04896	1.01793	1.03906	1.05819	1.02916	1.10204	1.11012	1.06002	1.04595	1.07464	1.02351	1.04858
									16.8901	1.16969	1.20411	1.15746	1.14582	1.156	1.03749	1.05182	1.02001	0.953063	1.00737	1.0207	0.97158	1.19862	1.12914	1.07669	1.11645	1.0426	1.0623	1.03051	0.986714	1.01061	1.03716	0.980736	1.14087	1.10232	1.12095	1.04602	1.09088	1.04904	1.01799	1.0392	1.05832	1.02932	1.10215	1.11024	1.06009	1.04601	1.07476	1.02359	1.04873
									16.904	1.16972	1.20415	1.15758	1.14589	1.15612	1.03754	1.05186	1.02009	0.953151	1.00751	1.02083	0.971847	1.19866	1.1292	1.07676	1.11657	1.04266	1.06237	1.03061	0.986784	1.01073	1.03732	0.980908	1.1409	1.10242	1.12108	1.04607	1.09093	1.04911	1.01805	1.03934	1.05845	1.02948	1.10226	1.11035	1.06016	1.04607	1.07488	1.02367	1.04888
									16.9178	1.16974	1.20419	1.15771	1.14597	1.15623	1.03759	1.05191	1.02017	0.95324	1.00765	1.02097	0.972116	1.19871	1.12925	1.07684	1.11668	1.04272	1.06245	1.03072	0.986855	1.01086	1.03747	0.98108	1.14094	1.10252	1.12121	1.04611	1.09097	1.04919	1.01812	1.03947	1.05859	1.02963	1.10237	1.11046	1.06023	1.04613	1.07501	1.02375	1.04903
									16.9317	1.16977	1.20422	1.15784	1.14604	1.15634	1.03765	1.05195	1.02026	0.953329	1.00779	1.0211	0.972386	1.19876	1.12931	1.07691	1.11679	1.04278	1.06253	1.03082	0.986927	1.01098	1.03763	0.981252	1.14097	1.10262	1.12134	1.04616	1.09102	1.04927	1.01818	1.03961	1.05872	1.02979	1.10247	1.11058	1.0603	1.0462	1.07513	1.02382	1.04918
									16.9455	1.16979	1.20426	1.15797	1.14611	1.15645	1.0377	1.05199	1.02034	0.953419	1.00794	1.02124	0.972656	1.19881	1.12936	1.07699	1.1169	1.04283	1.0626	1.03093	0.986998	1.0111	1.03779	0.981426	1.141	1.10273	1.12147	1.0462	1.09107	1.04934	1.01824	1.03975	1.05885	1.02995	1.10258	1.11069	1.06036	1.04626	1.07526	1.0239	1.04933
									16.9594	1.16982	1.20429	1.1581	1.14619	1.15656	1.03775	1.05203	1.02042	0.953509	1.00808	1.02138	0.972928	1.19885	1.12942	1.07706	1.11701	1.04289	1.06268	1.03103	0.98707	1.01123	1.03795	0.9816	1.14103	1.10283	1.12159	1.04625	1.09112	1.04942	1.0183	1.03989	1.05898	1.03011	1.10269	1.1108	1.06043	1.04632	1.07538	1.02398	1.04948
									16.9732	1.16984	1.20433	1.15822	1.14626	1.15667	1.03781	1.05208	1.0205	0.9536	1.00822	1.02152	0.973201	1.1989	1.12947	1.07714	1.11713	1.04295	1.06276	1.03114	0.987142	1.01135	1.0381	0.981774	1.14106	1.10293	1.12172	1.04629	1.09117	1.04949	1.01836	1.04003	1.05912	1.03027	1.10279	1.11091	1.0605	1.04638	1.0755	1.02406	1.04964
									16.9871	1.16986	1.20436	1.15835	1.14633	1.15678	1.03786	1.05212	1.02059	0.953691	1.00836	1.02166	0.973475	1.19894	1.12953	1.07721	1.11724	1.04301	1.06283	1.03124	0.987215	1.01147	1.03826	0.98195	1.14109	1.10303	1.12185	1.04633	1.09121	1.04957	1.01842	1.04016	1.05925	1.03043	1.1029	1.11103	1.06057	1.04644	1.07563	1.02414	1.04979
									17.0009	1.16988	1.20439	1.15848	1.14641	1.15689	1.03791	1.05216	1.02067	0.953783	1.00851	1.02179	0.973749	1.19899	1.12958	1.07729	1.11735	1.04306	1.06291	1.03135	0.987287	1.0116	1.03842	0.982126	1.14112	1.10314	1.12197	1.04638	1.09126	1.04965	1.01848	1.0403	1.05938	1.03059	1.10301	1.11114	1.06064	1.0465	1.07575	1.02421	1.04994
									17.0148	1.1699	1.20442	1.1586	1.14648	1.157	1.03797	1.0522	1.02075	0.953876	1.00865	1.02193	0.974025	1.19903	1.12963	1.07736	1.11746	1.04312	1.06299	1.03145	0.987361	1.01172	1.03858	0.982302	1.14114	1.10324	1.1221	1.04642	1.09131	1.04972	1.01854	1.04044	1.05951	1.03075	1.10311	1.11125	1.0607	1.04656	1.07588	1.02429	1.05009
									17.0286	1.16992	1.20445	1.15873	1.14655	1.15711	1.03802	1.05224	1.02084	0.953969	1.00879	1.02207	0.974302	1.19907	1.12969	1.07743	1.11757	1.04318	1.06306	1.03156	0.987434	1.01185	1.03874	0.982479	1.14117	1.10334	1.12223	1.04646	1.09135	1.0498	1.01861	1.04058	1.05965	1.03091	1.10322	1.11136	1.06077	1.04662	1.076	1.02437	1.05024
									17.0425	1.16994	1.20448	1.15886	1.14662	1.15722	1.03807	1.05228	1.02092	0.954062	1.00894	1.02221	0.97458	1.19911	1.12974	1.07751	1.11768	1.04324	1.06314	1.03166	0.987508	1.01198	1.0389	0.982657	1.1412	1.10344	1.12235	1.04651	1.0914	1.04988	1.01867	1.04072	1.05978	1.03107	1.10333	1.11147	1.06084	1.04669	1.07612	1.02445	1.05039
									17.0563	1.16996	1.20451	1.15898	1.14669	1.15732	1.03813	1.05233	1.021	0.954156	1.00908	1.02235	0.974858	1.19915	1.12979	1.07758	1.11779	1.04329	1.06321	1.03177	0.987582	1.0121	1.03906	0.982836	1.14122	1.10354	1.12248	1.04655	1.09144	1.04995	1.01873	1.04086	1.05992	1.03123	1.10343	1.11158	1.06091	1.04675	1.07625	1.02453	1.05055
									17.0702	1.16998	1.20454	1.1591	1.14676	1.15743	1.03818	1.05237	1.02109	0.954251	1.00923	1.02249	0.975138	1.19919	1.12984	1.07766	1.1179	1.04335	1.06329	1.03188	0.987656	1.01223	1.03922	0.983015	1.14125	1.10364	1.12261	1.04659	1.09149	1.05003	1.01879	1.041	1.06005	1.03139	1.10354	1.11169	1.06098	1.04681	1.07637	1.02461	1.0507
									17.084	1.16999	1.20456	1.15923	1.14683	1.15754	1.03823	1.05241	1.02117	0.954346	1.00938	1.02263	0.975419	1.19923	1.12989	1.07773	1.11801	1.04341	1.06337	1.03198	0.98773	1.01235	1.03938	0.983195	1.14128	1.10374	1.12273	1.04664	1.09153	1.0501	1.01885	1.04114	1.06018	1.03155	1.10364	1.11181	1.06104	1.04687	1.0765	1.02469	1.05085
									17.0978	1.17001	1.20459	1.15935	1.1469	1.15764	1.03829	1.05245	1.02126	0.954441	1.00952	1.02277	0.975701	1.19927	1.12994	1.0778	1.11812	1.04347	1.06344	1.03209	0.987805	1.01248	1.03954	0.983375	1.1413	1.10384	1.12286	1.04668	1.09158	1.05018	1.01892	1.04128	1.06032	1.03172	1.10375	1.11192	1.06111	1.04693	1.07662	1.02476	1.051
									17.1117	1.17003	1.20461	1.15948	1.14696	1.15775	1.03834	1.05249	1.02134	0.954537	1.00967	1.02292	0.975983	1.19931	1.12999	1.07788	1.11823	1.04352	1.06352	1.0322	0.98788	1.01261	1.0397	0.983557	1.14132	1.10394	1.12298	1.04672	1.09162	1.05026	1.01898	1.04142	1.06045	1.03188	1.10386	1.11203	1.06118	1.04699	1.07675	1.02484	1.05116
									17.1255	1.17004	1.20464	1.1596	1.14703	1.15785	1.03839	1.05253	1.02143	0.954634	1.00981	1.02306	0.976267	1.19934	1.13004	1.07795	1.11834	1.04358	1.06359	1.0323	0.987956	1.01274	1.03987	0.983738	1.14135	1.10404	1.12311	1.04677	1.09167	1.05033	1.01904	1.04156	1.06058	1.03204	1.10396	1.11214	1.06125	1.04705	1.07687	1.02492	1.05131
									17.1394	1.17005	1.20466	1.15972	1.1471	1.15796	1.03844	1.05257	1.02151	0.954731	1.00996	1.0232	0.976552	1.19938	1.13009	1.07802	1.11845	1.04364	1.06367	1.03241	0.988031	1.01287	1.04003	0.983921	1.14137	1.10414	1.12323	1.04681	1.09171	1.05041	1.0191	1.0417	1.06072	1.0322	1.10407	1.11225	1.06131	1.04711	1.07699	1.025	1.05146
									17.1532	1.17007	1.20468	1.15984	1.14716	1.15806	1.0385	1.05261	1.02159	0.954829	1.01011	1.02334	0.976838	1.19941	1.13014	1.0781	1.11856	1.0437	1.06374	1.03252	0.988107	1.01299	1.04019	0.984104	1.14139	1.10424	1.12336	1.04685	1.09175	1.05048	1.01917	1.04185	1.06085	1.03237	1.10417	1.11236	1.06138	1.04717	1.07712	1.02508	1.05162
									17.1671	1.17008	1.2047	1.15997	1.14723	1.15817	1.03855	1.05265	1.02168	0.954927	1.01026	1.02348	0.977124	1.19945	1.13018	1.07817	1.11867	1.04375	1.06382	1.03262	0.988184	1.01312	1.04035	0.984288	1.14141	1.10434	1.12348	1.04689	1.0918	1.05056	1.01923	1.04199	1.06099	1.03253	1.10427	1.11247	1.06145	1.04724	1.07724	1.02516	1.05177
									17.1809	1.17009	1.20472	1.16009	1.1473	1.15827	1.0386	1.05269	1.02176	0.955025	1.01041	1.02363	0.977412	1.19948	1.13023	1.07824	1.11878	1.04381	1.0639	1.03273	0.98826	1.01325	1.04052	0.984472	1.14143	1.10444	1.12361	1.04694	1.09184	1.05064	1.01929	1.04213	1.06112	1.0327	1.10438	1.11258	1.06151	1.0473	1.07737	1.02524	1.05193
									17.1948	1.1701	1.20474	1.16021	1.14736	1.15837	1.03866	1.05273	1.02185	0.955124	1.01056	1.02377	0.977701	1.19951	1.13028	1.07831	1.11888	1.04387	1.06397	1.03284	0.988337	1.01338	1.04068	0.984657	1.14145	1.10454	1.12373	1.04698	1.09188	1.05071	1.01936	1.04227	1.06126	1.03286	1.10448	1.11269	1.06158	1.04736	1.07749	1.02532	1.05208
									17.2086	1.17011	1.20476	1.16033	1.14743	1.15848	1.03871	1.05277	1.02194	0.955224	1.01071	1.02391	0.97799	1.19954	1.13033	1.07839	1.11899	1.04393	1.06405	1.03295	0.988414	1.01351	1.04084	0.984842	1.14147	1.10464	1.12386	1.04702	1.09192	1.05079	1.01942	1.04241	1.06139	1.03303	1.10459	1.11279	1.06165	1.04742	1.07761	1.0254	1.05224
									17.2225	1.17012	1.20478	1.16045	1.14749	1.15858	1.03876	1.05281	1.02202	0.955324	1.01086	1.02406	0.978281	1.19957	1.13037	1.07846	1.1191	1.04398	1.06412	1.03305	0.988492	1.01364	1.04101	0.985029	1.14149	1.10474	1.12398	1.04706	1.09197	1.05087	1.01948	1.04256	1.06153	1.03319	1.10469	1.1129	1.06171	1.04748	1.07774	1.02548	1.05239
									17.2363	1.17013	1.2048	1.16057	1.14755	1.15868	1.03882	1.05285	1.02211	0.955425	1.01101	1.0242	0.978573	1.1996	1.13042	1.07853	1.11921	1.04404	1.0642	1.03316	0.988569	1.01377	1.04117	0.985215	1.14151	1.10484	1.1241	1.04711	1.09201	1.05094	1.01955	1.0427	1.06166	1.03336	1.1048	1.11301	1.06178	1.04754	1.07786	1.02556	1.05255
									17.2502	1.17013	1.20481	1.16069	1.14762	1.15878	1.03887	1.05289	1.02219	0.955526	1.01116	1.02435	0.978865	1.19963	1.13046	1.0786	1.11931	1.0441	1.06427	1.03327	0.988647	1.0139	1.04134	0.985403	1.14153	1.10494	1.12423	1.04715	1.09205	1.05102	1.01961	1.04284	1.0618	1.03352	1.1049	1.11312	1.06185	1.0476	1.07799	1.02564	1.0527
									17.264	1.17014	1.20483	1.16081	1.14768	1.15888	1.03892	1.05293	1.02228	0.955627	1.01131	1.02449	0.979159	1.19966	1.13051	1.07867	1.11942	1.04415	1.06435	1.03338	0.988726	1.01403	1.0415	0.985591	1.14155	1.10504	1.12435	1.04719	1.09209	1.05109	1.01967	1.04299	1.06193	1.03369	1.105	1.11323	1.06191	1.04766	1.07811	1.02572	1.05286
									17.2779	1.17015	1.20484	1.16093	1.14774	1.15899	1.03897	1.05297	1.02237	0.95573	1.01146	1.02464	0.979453	1.19969	1.13055	1.07874	1.11953	1.04421	1.06442	1.03349	0.988804	1.01416	1.04167	0.98578	1.14156	1.10513	1.12447	1.04723	1.09213	1.05117	1.01974	1.04313	1.06207	1.03386	1.10511	1.11334	1.06198	1.04772	1.07824	1.0258	1.05301
									17.2917	1.17015	1.20485	1.16105	1.1478	1.15909	1.03903	1.05301	1.02245	0.955832	1.01161	1.02478	0.979749	1.19971	1.13059	1.07882	1.11963	1.04427	1.0645	1.0336	0.988883	1.0143	1.04183	0.985969	1.14158	1.10523	1.1246	1.04727	1.09217	1.05125	1.0198	1.04327	1.06221	1.03402	1.10521	1.11345	1.06205	1.04778	1.07836	1.02588	1.05317
									17.3056	1.17016	1.20487	1.16117	1.14786	1.15919	1.03908	1.05305	1.02254	0.955935	1.01176	1.02493	0.980045	1.19974	1.13064	1.07889	1.11974	1.04433	1.06457	1.03371	0.988962	1.01443	1.042	0.986159	1.14159	1.10533	1.12472	1.04732	1.09221	1.05132	1.01986	1.04342	1.06234	1.03419	1.10531	1.11355	1.06211	1.04784	1.07849	1.02597	1.05333
									17.3194	1.17016	1.20488	1.16128	1.14793	1.15928	1.03913	1.05309	1.02262	0.956039	1.01192	1.02508	0.980343	1.19976	1.13068	1.07896	1.11985	1.04438	1.06465	1.03382	0.989041	1.01456	1.04216	0.98635	1.14161	1.10543	1.12484	1.04736	1.09225	1.0514	1.01993	1.04356	1.06248	1.03436	1.10542	1.11366	1.06218	1.0479	1.07861	1.02605	1.05348
									17.3332	1.17016	1.20489	1.1614	1.14799	1.15938	1.03919	1.05313	1.02271	0.956143	1.01207	1.02522	0.980641	1.19979	1.13072	1.07903	1.11995	1.04444	1.06472	1.03393	0.989121	1.01469	1.04233	0.986541	1.14162	1.10553	1.12496	1.0474	1.09229	1.05147	1.01999	1.04371	1.06261	1.03453	1.10552	1.11377	1.06225	1.04796	1.07873	1.02613	1.05364
									17.3471	1.17017	1.2049	1.16152	1.14805	1.15948	1.03924	1.05317	1.0228	0.956248	1.01222	1.02537	0.98094	1.19981	1.13076	1.0791	1.12006	1.0445	1.06479	1.03403	0.989201	1.01483	1.0425	0.986733	1.14164	1.10562	1.12509	1.04744	1.09233	1.05155	1.02006	1.04385	1.06275	1.0347	1.10562	1.11388	1.06231	1.04802	1.07886	1.02621	1.0538
									17.3609	1.17017	1.20491	1.16163	1.14811	1.15958	1.03929	1.05321	1.02289	0.956353	1.01238	1.02552	0.98124	1.19983	1.13081	1.07917	1.12016	1.04455	1.06487	1.03414	0.989281	1.01496	1.04266	0.986925	1.14165	1.10572	1.12521	1.04748	1.09237	1.05163	1.02012	1.044	1.06289	1.03486	1.10572	1.11398	1.06238	1.04808	1.07898	1.02629	1.05395
									17.3748	1.17017	1.20491	1.16175	1.14816	1.15968	1.03934	1.05324	1.02297	0.956459	1.01253	1.02566	0.981542	1.19985	1.13085	1.07924	1.12027	1.04461	1.06494	1.03425	0.989362	1.01509	1.04283	0.987118	1.14166	1.10582	1.12533	1.04752	1.09241	1.0517	1.02018	1.04414	1.06302	1.03503	1.10582	1.11409	1.06244	1.04814	1.07911	1.02637	1.05411
									17.3886	1.17017	1.20492	1.16187	1.14822	1.15978	1.0394	1.05328	1.02306	0.956565	1.01268	1.02581	0.981844	1.19987	1.13089	1.07931	1.12038	1.04467	1.06502	1.03436	0.989443	1.01523	1.043	0.987312	1.14167	1.10591	1.12545	1.04756	1.09245	1.05178	1.02025	1.04429	1.06316	1.0352	1.10593	1.1142	1.06251	1.0482	1.07923	1.02645	1.05427
									17.4025	1.17017	1.20493	1.16198	1.14828	1.15987	1.03945	1.05332	1.02315	0.956671	1.01284	1.02596	0.982147	1.19989	1.13093	1.07938	1.12048	1.04472	1.06509	1.03447	0.989524	1.01536	1.04317	0.987506	1.14169	1.10601	1.12557	1.04761	1.09248	1.05185	1.02031	1.04443	1.0633	1.03537	1.10603	1.1143	1.06257	1.04827	1.07936	1.02654	1.05443
									17.4163	1.17017	1.20493	1.1621	1.14834	1.15997	1.0395	1.05336	1.02324	0.956778	1.013	1.02611	0.982451	1.19991	1.13097	1.07945	1.12059	1.04478	1.06517	1.03459	0.989605	1.0155	1.04334	0.987701	1.1417	1.10611	1.12569	1.04765	1.09252	1.05193	1.02038	1.04458	1.06343	1.03554	1.10613	1.11441	1.06264	1.04833	1.07948	1.02662	1.05459
									17.4302	1.17017	1.20494	1.16221	1.1484	1.16007	1.03956	1.0534	1.02332	0.956886	1.01315	1.02626	0.982756	1.19993	1.13101	1.07952	1.12069	1.04484	1.06524	1.0347	0.989687	1.01563	1.0435	0.987896	1.14171	1.1062	1.12581	1.04769	1.09256	1.05201	1.02044	1.04472	1.06357	1.03571	1.10623	1.11452	1.06271	1.04839	1.07961	1.0267	1.05474
									17.444	1.17016	1.20494	1.16233	1.14845	1.16016	1.03961	1.05344	1.02341	0.956994	1.01331	1.0264	0.983062	1.19995	1.13104	1.07959	1.12079	1.04489	1.06531	1.03481	0.989769	1.01577	1.04367	0.988092	1.14172	1.1063	1.12594	1.04773	1.0926	1.05208	1.02051	1.04487	1.06371	1.03588	1.10633	1.11462	1.06277	1.04845	1.07973	1.02678	1.0549
									17.4579	1.17016	1.20494	1.16244	1.14851	1.16026	1.03966	1.05347	1.0235	0.957102	1.01346	1.02655	0.983368	1.19997	1.13108	1.07966	1.1209	1.04495	1.06539	1.03492	0.989851	1.0159	1.04384	0.988289	1.14173	1.10639	1.12606	1.04777	1.09263	1.05216	1.02057	1.04502	1.06384	1.03606	1.10643	1.11473	1.06284	1.04851	1.07986	1.02686	1.05506
									17.4717	1.17015	1.20495	1.16256	1.14856	1.16035	1.03971	1.05351	1.02359	0.957211	1.01362	1.0267	0.983676	1.19998	1.13112	1.07973	1.121	1.04501	1.06546	1.03503	0.989933	1.01604	1.04401	0.988486	1.14174	1.10649	1.12618	1.04781	1.09267	1.05224	1.02064	1.04516	1.06398	1.03623	1.10654	1.11483	1.0629	1.04857	1.07998	1.02695	1.05522
									17.4856	1.17015	1.20495	1.16267	1.14862	1.16045	1.03977	1.05355	1.02368	0.957321	1.01378	1.02685	0.983985	1.2	1.13116	1.0798	1.12111	1.04506	1.06554	1.03514	0.990016	1.01617	1.04418	0.988684	1.14174	1.10659	1.1263	1.04785	1.09271	1.05231	1.0207	1.04531	1.06412	1.0364	1.10664	1.11494	1.06297	1.04863	1.08011	1.02703	1.05538
									17.4994	1.17014	1.20495	1.16278	1.14867	1.16054	1.03982	1.05359	1.02377	0.957431	1.01394	1.027	0.984294	1.20001	1.1312	1.07987	1.12121	1.04512	1.06561	1.03525	0.990099	1.01631	1.04435	0.988883	1.14175	1.10668	1.12642	1.04789	1.09274	1.05239	1.02077	1.04546	1.06426	1.03657	1.10674	1.11504	1.06303	1.04869	1.08023	1.02711	1.05554
									17.5133	1.17014	1.20495	1.1629	1.14873	1.16064	1.03987	1.05362	1.02385	0.957541	1.01409	1.02715	0.984605	1.20002	1.13123	1.07994	1.12131	1.04518	1.06568	1.03536	0.990182	1.01645	1.04452	0.989082	1.14176	1.10678	1.12654	1.04793	1.09278	1.05246	1.02083	1.0456	1.06439	1.03674	1.10684	1.11515	1.0631	1.04875	1.08035	1.02719	1.0557
									17.5271	1.17013	1.20495	1.16301	1.14878	1.16073	1.03992	1.05366	1.02394	0.957652	1.01425	1.02731	0.984916	1.20004	1.13127	1.08001	1.12142	1.04523	1.06576	1.03547	0.990266	1.01658	1.04469	0.989281	1.14176	1.10687	1.12666	1.04797	1.09282	1.05254	1.0209	1.04575	1.06453	1.03692	1.10694	1.11525	1.06316	1.04881	1.08048	1.02728	1.05586
									17.541	1.17012	1.20494	1.16312	1.14884	1.16082	1.03998	1.0537	1.02403	0.957764	1.01441	1.02746	0.985229	1.20005	1.1313	1.08008	1.12152	1.04529	1.06583	1.03559	0.990349	1.01672	1.04486	0.989481	1.14177	1.10697	1.12678	1.04801	1.09285	1.05262	1.02096	1.0459	1.06467	1.03709	1.10704	1.11536	1.06323	1.04887	1.0806	1.02736	1.05602
									17.5548	1.17012	1.20494	1.16323	1.14889	1.16092	1.04003	1.05374	1.02412	0.957876	1.01457	1.02761	0.985542	1.20006	1.13134	1.08015	1.12162	1.04535	1.06591	1.0357	0.990433	1.01686	1.04503	0.989682	1.14178	1.10706	1.1269	1.04805	1.09289	1.05269	1.02103	1.04605	1.06481	1.03726	1.10714	1.11546	1.06329	1.04893	1.08073	1.02744	1.05618
									17.5687	1.17011	1.20494	1.16334	1.14894	1.16101	1.04008	1.05377	1.02421	0.957988	1.01473	1.02776	0.985856	1.20007	1.13137	1.08022	1.12172	1.0454	1.06598	1.03581	0.990518	1.017	1.0452	0.989884	1.14178	1.10716	1.12701	1.04809	1.09292	1.05277	1.0211	1.0462	1.06495	1.03744	1.10724	1.11557	1.06336	1.04899	1.08085	1.02753	1.05634
									17.5825	1.1701	1.20493	1.16346	1.14899	1.1611	1.04013	1.05381	1.0243	0.958101	1.01489	1.02791	0.986171	1.20008	1.13141	1.08029	1.12183	1.04546	1.06605	1.03592	0.990602	1.01714	1.04538	0.990086	1.14178	1.10725	1.12713	1.04813	1.09296	1.05284	1.02116	1.04634	1.06508	1.03761	1.10734	1.11567	1.06342	1.04905	1.08098	1.02761	1.0565
									17.5963	1.17009	1.20493	1.16357	1.14904	1.16119	1.04019	1.05385	1.02439	0.958214	1.01505	1.02806	0.986487	1.20009	1.13144	1.08035	1.12193	1.04552	1.06613	1.03604	0.990687	1.01727	1.04555	0.990288	1.14179	1.10734	1.12725	1.04817	1.09299	1.05292	1.02123	1.04649	1.06522	1.03778	1.10744	1.11578	1.06349	1.04911	1.0811	1.02769	1.05666
									17.6102	1.17007	1.20492	1.16368	1.1491	1.16128	1.04024	1.05388	1.02448	0.958328	1.01521	1.02822	0.986804	1.2001	1.13148	1.08042	1.12203	1.04557	1.0662	1.03615	0.990772	1.01741	1.04572	0.990491	1.14179	1.10744	1.12737	1.04821	1.09302	1.053	1.02129	1.04664	1.06536	1.03796	1.10754	1.11588	1.06355	1.04917	1.08123	1.02778	1.05682
									17.624	1.17006	1.20491	1.16379	1.14915	1.16137	1.04029	1.05392	1.02457	0.958442	1.01537	1.02837	0.987122	1.20011	1.13151	1.08049	1.12213	1.04563	1.06627	1.03626	0.990858	1.01755	1.04589	0.990695	1.14179	1.10753	1.12749	1.04825	1.09306	1.05307	1.02136	1.04679	1.0655	1.03813	1.10764	1.11598	1.06362	1.04923	1.08135	1.02786	1.05698
									17.6379	1.17005	1.20491	1.1639	1.1492	1.16146	1.04034	1.05396	1.02466	0.958557	1.01553	1.02852	0.987441	1.20011	1.13154	1.08056	1.12223	1.04569	1.06635	1.03637	0.990943	1.01769	1.04607	0.9909	1.1418	1.10763	1.12761	1.04829	1.09309	1.05315	1.02143	1.04694	1.06564	1.03831	1.10774	1.11609	1.06368	1.04929	1.08148	1.02794	1.05715
									17.6517	1.17004	1.2049	1.16401	1.14925	1.16155	1.0404	1.05399	1.02475	0.958672	1.01569	1.02868	0.98776	1.20012	1.13157	1.08063	1.12233	1.04574	1.06642	1.03649	0.991029	1.01783	1.04624	0.991104	1.1418	1.10772	1.12773	1.04833	1.09312	1.05322	1.02149	1.04709	1.06578	1.03849	1.10784	1.11619	1.06374	1.04935	1.0816	1.02803	1.05731
									17.6656	1.17002	1.20489	1.16412	1.1493	1.16164	1.04045	1.05403	1.02484	0.958787	1.01586	1.02883	0.988081	1.20012	1.13161	1.08069	1.12243	1.0458	1.06649	1.0366	0.991116	1.01797	1.04641	0.99131	1.1418	1.10781	1.12784	1.04837	1.09316	1.0533	1.02156	1.04724	1.06592	1.03866	1.10793	1.1163	1.06381	1.04941	1.08173	1.02811	1.05747
									17.6794	1.17001	1.20488	1.16422	1.14935	1.16173	1.0405	1.05406	1.02493	0.958903	1.01602	1.02898	0.988402	1.20013	1.13164	1.08076	1.12254	1.04586	1.06657	1.03671	0.991202	1.01811	1.04659	0.991516	1.1418	1.10791	1.12796	1.04841	1.09319	1.05338	1.02162	1.04739	1.06605	1.03884	1.10803	1.1164	1.06387	1.04946	1.08185	1.0282	1.05763
									17.6933	1.16999	1.20487	1.16433	1.14939	1.16182	1.04055	1.0541	1.02502	0.95902	1.01618	1.02914	0.988724	1.20013	1.13167	1.08083	1.12264	1.04591	1.06664	1.03683	0.991289	1.01825	1.04676	0.991723	1.1418	1.108	1.12808	1.04845	1.09322	1.05345	1.02169	1.04754	1.06619	1.03901	1.10813	1.1165	1.06394	1.04952	1.08198	1.02828	1.05779
									17.7071	1.16998	1.20486	1.16444	1.14944	1.16191	1.04061	1.05414	1.02511	0.959137	1.01635	1.02929	0.989048	1.20013	1.1317	1.0809	1.12274	1.04597	1.06671	1.03694	0.991376	1.0184	1.04693	0.99193	1.1418	1.10809	1.1282	1.04849	1.09325	1.05353	1.02176	1.04769	1.06633	1.03919	1.10823	1.1166	1.064	1.04958	1.0821	1.02836	1.05796
									17.721	1.16996	1.20484	1.16455	1.14949	1.162	1.04066	1.05417	1.0252	0.959254	1.01651	1.02945	0.989372	1.20014	1.13173	1.08096	1.12284	1.04602	1.06678	1.03706	0.991463	1.01854	1.04711	0.992138	1.1418	1.10819	1.12831	1.04853	1.09329	1.0536	1.02182	1.04784	1.06647	1.03937	1.10833	1.11671	1.06406	1.04964	1.08223	1.02845	1.05812
									17.7348	1.16994	1.20483	1.16466	1.14954	1.16209	1.04071	1.05421	1.0253	0.959372	1.01667	1.0296	0.989696	1.20014	1.13176	1.08103	1.12294	1.04608	1.06686	1.03717	0.99155	1.01868	1.04728	0.992346	1.1418	1.10828	1.12843	1.04857	1.09332	1.05368	1.02189	1.04799	1.06661	1.03955	1.10843	1.11681	1.06413	1.0497	1.08235	1.02853	1.05828
									17.7487	1.16993	1.20482	1.16476	1.14958	1.16217	1.04076	1.05424	1.02539	0.959491	1.01684	1.02976	0.990022	1.20014	1.13179	1.0811	1.12304	1.04614	1.06693	1.03728	0.991638	1.01882	1.04746	0.992555	1.14179	1.10837	1.12855	1.04861	1.09335	1.05376	1.02196	1.04814	1.06675	1.03972	1.10853	1.11691	1.06419	1.04976	1.08248	1.02862	1.05845
									17.7625	1.16991	1.2048	1.16487	1.14963	1.16226	1.04082	1.05428	1.02548	0.95961	1.017	1.02992	0.990349	1.20014	1.13182	1.08117	1.12314	1.04619	1.067	1.0374	0.991726	1.01896	1.04763	0.992764	1.14179	1.10846	1.12866	1.04865	1.09338	1.05383	1.02202	1.0483	1.06689	1.0399	1.10862	1.11701	1.06426	1.04982	1.0826	1.0287	1.05861
									17.7764	1.16989	1.20478	1.16498	1.14968	1.16235	1.04087	1.05431	1.02557	0.959729	1.01717	1.03007	0.990676	1.20014	1.13185	1.08123	1.12324	1.04625	1.06708	1.03751	0.991814	1.01911	1.04781	0.992974	1.14179	1.10855	1.12878	1.04869	1.09341	1.05391	1.02209	1.04845	1.06703	1.04008	1.10872	1.11711	1.06432	1.04988	1.08273	1.02879	1.05877
									17.7902	1.16987	1.20477	1.16508	1.14972	1.16243	1.04092	1.05435	1.02566	0.959849	1.01733	1.03023	0.991005	1.20014	1.13187	1.0813	1.12333	1.04631	1.06715	1.03763	0.991903	1.01925	1.04799	0.993185	1.14178	1.10865	1.1289	1.04872	1.09344	1.05398	1.02216	1.0486	1.06717	1.04026	1.10882	1.11722	1.06438	1.04994	1.08285	1.02887	1.05894
									17.8041	1.16985	1.20475	1.16519	1.14977	1.16252	1.04097	1.05438	1.02575	0.959969	1.0175	1.03039	0.991334	1.20013	1.1319	1.08137	1.12343	1.04636	1.06722	1.03774	0.991991	1.01939	1.04816	0.993396	1.14178	1.10874	1.12901	1.04876	1.09347	1.05406	1.02223	1.04875	1.06731	1.04044	1.10892	1.11732	1.06445	1.05	1.08298	1.02896	1.0591
									17.8179	1.16983	1.20473	1.16529	1.14981	1.16261	1.04103	1.05442	1.02585	0.960089	1.01766	1.03054	0.991664	1.20013	1.13193	1.08143	1.12353	1.04642	1.06729	1.03786	0.99208	1.01953	1.04834	0.993608	1.14177	1.10883	1.12913	1.0488	1.0935	1.05414	1.02229	1.0489	1.06745	1.04062	1.10901	1.11742	1.06451	1.05006	1.0831	1.02904	1.05927
									17.8317	1.1698	1.20471	1.1654	1.14986	1.16269	1.04108	1.05445	1.02594	0.96021	1.01783	1.0307	0.991995	1.20013	1.13196	1.0815	1.12363	1.04647	1.06737	1.03797	0.99217	1.01968	1.04851	0.99382	1.14177	1.10892	1.12925	1.04884	1.09353	1.05421	1.02236	1.04905	1.06759	1.0408	1.10911	1.11752	1.06457	1.05012	1.08323	1.02913	1.05943
									17.8456	1.16978	1.20469	1.1655	1.1499	1.16278	1.04113	1.05449	1.02603	0.960332	1.018	1.03086	0.992327	1.20012	1.13198	1.08156	1.12373	1.04653	1.06744	1.03809	0.992259	1.01982	1.04869	0.994033	1.14176	1.10901	1.12936	1.04888	1.09356	1.05429	1.02243	1.04921	1.06773	1.04098	1.10921	1.11762	1.06464	1.05018	1.08335	1.02921	1.05959
									17.8594	1.16976	1.20467	1.16561	1.14994	1.16286	1.04118	1.05452	1.02612	0.960454	1.01817	1.03102	0.99266	1.20012	1.13201	1.08163	1.12383	1.04659	1.06751	1.0382	0.992349	1.01997	1.04887	0.994246	1.14176	1.1091	1.12948	1.04892	1.09359	1.05436	1.0225	1.04936	1.06787	1.04116	1.1093	1.11772	1.0647	1.05024	1.08348	1.0293	1.05976
									17.8733	1.16973	1.20465	1.16571	1.14999	1.16294	1.04124	1.05456	1.02622	0.960576	1.01833	1.03117	0.992993	1.20011	1.13204	1.0817	1.12393	1.04664	1.06758	1.03832	0.992439	1.02011	1.04905	0.99446	1.14175	1.1092	1.12959	1.04896	1.09362	1.05444	1.02256	1.04951	1.06801	1.04134	1.1094	1.11782	1.06476	1.0503	1.0836	1.02939	1.05992
									17.8871	1.16971	1.20463	1.16582	1.15003	1.16303	1.04129	1.05459	1.02631	0.960699	1.0185	1.03133	0.993327	1.20011	1.13206	1.08176	1.12402	1.0467	1.06765	1.03844	0.992529	1.02026	1.04922	0.994675	1.14174	1.10929	1.12971	1.049	1.09365	1.05452	1.02263	1.04967	1.06815	1.04152	1.1095	1.11792	1.06483	1.05036	1.08373	1.02947	1.06009
									17.901	1.16968	1.20461	1.16592	1.15007	1.16311	1.04134	1.05463	1.0264	0.960822	1.01867	1.03149	0.993663	1.2001	1.13209	1.08183	1.12412	1.04675	1.06773	1.03855	0.99262	1.0204	1.0494	0.99489	1.14173	1.10938	1.12982	1.04903	1.09368	1.05459	1.0227	1.04982	1.06829	1.0417	1.10959	1.11802	1.06489	1.05042	1.08385	1.02956	1.06026
									17.9148	1.16966	1.20458	1.16602	1.15011	1.16319	1.04139	1.05466	1.02649	0.960946	1.01884	1.03165	0.993999	1.20009	1.13211	1.08189	1.12422	1.04681	1.0678	1.03867	0.99271	1.02055	1.04958	0.995105	1.14173	1.10947	1.12994	1.04907	1.09371	1.05467	1.02277	1.04997	1.06844	1.04188	1.10969	1.11812	1.06495	1.05047	1.08398	1.02964	1.06042
									17.9287	1.16963	1.20456	1.16613	1.15015	1.16328	1.04144	1.0547	1.02659	0.96107	1.01901	1.03181	0.994336	1.20008	1.13213	1.08196	1.12432	1.04687	1.06787	1.03878	0.992801	1.02069	1.04976	0.995321	1.14172	1.10956	1.13005	1.04911	1.09373	1.05475	1.02284	1.05013	1.06858	1.04207	1.10979	1.11822	1.06502	1.05053	1.08411	1.02973	1.06059
									17.9425	1.1696	1.20453	1.16623	1.1502	1.16336	1.0415	1.05473	1.02668	0.961195	1.01918	1.03197	0.994673	1.20007	1.13216	1.08202	1.12441	1.04692	1.06794	1.0389	0.992893	1.02084	1.04994	0.995538	1.14171	1.10965	1.13017	1.04915	1.09376	1.05482	1.0229	1.05028	1.06872	1.04225	1.10988	1.11832	1.06508	1.05059	1.08423	1.02982	1.06075
									17.9564	1.16958	1.20451	1.16633	1.15024	1.16344	1.04155	1.05476	1.02677	0.96132	1.01935	1.03213	0.995012	1.20006	1.13218	1.08209	1.12451	1.04698	1.06801	1.03902	0.992984	1.02098	1.05012	0.995755	1.1417	1.10974	1.13028	1.04919	1.09379	1.0549	1.02297	1.05044	1.06886	1.04243	1.10998	1.11842	1.06514	1.05065	1.08436	1.0299	1.06092
									17.9702	1.16955	1.20448	1.16643	1.15028	1.16352	1.0416	1.0548	1.02687	0.961445	1.01952	1.03229	0.995351	1.20005	1.13221	1.08215	1.12461	1.04703	1.06809	1.03913	0.993076	1.02113	1.0503	0.995973	1.14169	1.10983	1.1304	1.04922	1.09382	1.05497	1.02304	1.05059	1.069	1.04261	1.11007	1.11852	1.0652	1.05071	1.08448	1.02999	1.06109
									17.9841	1.16952	1.20446	1.16653	1.15032	1.1636	1.04165	1.05483	1.02696	0.961571	1.01969	1.03245	0.995691	1.20004	1.13223	1.08222	1.1247	1.04709	1.06816	1.03925	0.993168	1.02128	1.05048	0.996191	1.14168	1.10992	1.13051	1.04926	1.09384	1.05505	1.02311	1.05074	1.06914	1.0428	1.11017	1.11862	1.06527	1.05077	1.08461	1.03008	1.06125
									17.9979	1.16949	1.20443	1.16664	1.15036	1.16369	1.0417	1.05486	1.02705	0.961697	1.01986	1.03261	0.996032	1.20003	1.13225	1.08228	1.1248	1.04714	1.06823	1.03937	0.99326	1.02143	1.05066	0.99641	1.14167	1.11001	1.13062	1.0493	1.09387	1.05513	1.02318	1.0509	1.06928	1.04298	1.11027	1.11872	1.06533	1.05083	1.08473	1.03016	1.06142
									18.0118	1.16946	1.2044	1.16674	1.15039	1.16377	1.04176	1.0549	1.02715	0.961824	1.02003	1.03277	0.996374	1.20002	1.13227	1.08235	1.1249	1.0472	1.0683	1.03949	0.993352	1.02157	1.05084	0.996629	1.14165	1.1101	1.13074	1.04934	1.0939	1.0552	1.02325	1.05105	1.06943	1.04316	1.11036	1.11882	1.06539	1.05089	1.08486	1.03025	1.06159
									18.0256	1.16943	1.20437	1.16684	1.15043	1.16385	1.04181	1.05493	1.02724	0.961951	1.0202	1.03293	0.996717	1.2	1.13229	1.08241	1.12499	1.04726	1.06837	1.0396	0.993445	1.02172	1.05102	0.996849	1.14164	1.11019	1.13085	1.04937	1.09392	1.05528	1.02331	1.05121	1.06957	1.04335	1.11046	1.11892	1.06545	1.05095	1.08498	1.03034	1.06175
									18.0395	1.1694	1.20434	1.16694	1.15047	1.16393	1.04186	1.05496	1.02734	0.962078	1.02037	1.03309	0.99706	1.19999	1.13231	1.08248	1.12509	1.04731	1.06844	1.03972	0.993538	1.02187	1.0512	0.997069	1.14163	1.11028	1.13096	1.04941	1.09395	1.05535	1.02338	1.05136	1.06971	1.04353	1.11055	1.11902	1.06552	1.05101	1.08511	1.03042	1.06192
									18.0533	1.16936	1.20431	1.16704	1.15051	1.16401	1.04191	1.055	1.02743	0.962206	1.02054	1.03325	0.997405	1.19997	1.13234	1.08254	1.12518	1.04737	1.06852	1.03984	0.993631	1.02202	1.05138	0.99729	1.14161	1.11036	1.13108	1.04945	1.09397	1.05543	1.02345	1.05152	1.06985	1.04372	1.11065	1.11912	1.06558	1.05106	1.08523	1.03051	1.06209
									18.0672	1.16933	1.20428	1.16714	1.15055	1.16409	1.04196	1.05503	1.02752	0.962335	1.02071	1.03342	0.99775	1.19996	1.13236	1.08261	1.12528	1.04742	1.06859	1.03996	0.993724	1.02217	1.05156	0.997511	1.1416	1.11045	1.13119	1.04949	1.094	1.0555	1.02352	1.05168	1.06999	1.0439	1.11074	1.11922	1.06564	1.05112	1.08536	1.0306	1.06226
									18.081	1.1693	1.20424	1.16724	1.15058	1.16416	1.04202	1.05506	1.02762	0.962464	1.02089	1.03358	0.998096	1.19994	1.13238	1.08267	1.12538	1.04748	1.06866	1.04007	0.993818	1.02231	1.05174	0.997733	1.14159	1.11054	1.1313	1.04952	1.09403	1.05558	1.02359	1.05183	1.07014	1.04408	1.11084	1.11932	1.0657	1.05118	1.08548	1.03068	1.06242
									18.0948	1.16926	1.20421	1.16734	1.15062	1.16424	1.04207	1.0551	1.02771	0.962593	1.02106	1.03374	0.998442	1.19993	1.1324	1.08274	1.12547	1.04753	1.06873	1.04019	0.993912	1.02246	1.05192	0.997955	1.14157	1.11063	1.13142	1.04956	1.09405	1.05566	1.02366	1.05199	1.07028	1.04427	1.11093	1.11941	1.06577	1.05124	1.08561	1.03077	1.06259
									18.1087	1.16923	1.20418	1.16744	1.15066	1.16432	1.04212	1.05513	1.02781	0.962722	1.02123	1.0339	0.99879	1.19991	1.13241	1.0828	1.12557	1.04759	1.0688	1.04031	0.994006	1.02261	1.0521	0.998178	1.14156	1.11072	1.13153	1.0496	1.09408	1.05573	1.02373	1.05214	1.07042	1.04446	1.11102	1.11951	1.06583	1.0513	1.08574	1.03086	1.06276
									18.1225	1.16919	1.20414	1.16753	1.15069	1.1644	1.04217	1.05516	1.0279	0.962852	1.02141	1.03407	0.999138	1.19989	1.13243	1.08286	1.12566	1.04765	1.06887	1.04043	0.9941	1.02276	1.05229	0.998402	1.14154	1.11081	1.13164	1.04964	1.0941	1.05581	1.0238	1.0523	1.07056	1.04464	1.11112	1.11961	1.06589	1.05136	1.08586	1.03095	1.06293
									18.1364	1.16916	1.20411	1.16763	1.15073	1.16448	1.04222	1.0552	1.028	0.962983	1.02158	1.03423	0.999487	1.19987	1.13245	1.08293	1.12575	1.0477	1.06894	1.04055	0.994195	1.02291	1.05247	0.998626	1.14152	1.11089	1.13175	1.04967	1.09412	1.05588	1.02387	1.05246	1.07071	1.04483	1.11121	1.11971	1.06595	1.05142	1.08599	1.03103	1.0631
									18.1502	1.16912	1.20407	1.16773	1.15076	1.16455	1.04228	1.05523	1.02809	0.963114	1.02176	1.03439	0.999837	1.19985	1.13247	1.08299	1.12585	1.04776	1.06902	1.04067	0.99429	1.02306	1.05265	0.99885	1.14151	1.11098	1.13187	1.04971	1.09415	1.05596	1.02394	1.05261	1.07085	1.04501	1.11131	1.1198	1.06601	1.05148	1.08611	1.03112	1.06327
									18.1641	1.16908	1.20403	1.16783	1.1508	1.16463	1.04233	1.05526	1.02819	0.963245	1.02193	1.03456	1.00019	1.19983	1.13249	1.08305	1.12594	1.04781	1.06909	1.04078	0.994385	1.02321	1.05283	0.999075	1.14149	1.11107	1.13198	1.04975	1.09417	1.05604	1.02401	1.05277	1.07099	1.0452	1.1114	1.1199	1.06607	1.05154	1.08624	1.03121	1.06344
									18.1779	1.16905	1.204	1.16793	1.15083	1.16471	1.04238	1.05529	1.02828	0.963377	1.02211	1.03472	1.00054	1.19981	1.13251	1.08312	1.12604	1.04787	1.06916	1.0409	0.99448	1.02336	1.05302	0.999301	1.14147	1.11116	1.13209	1.04978	1.0942	1.05611	1.02408	1.05293	1.07113	1.04539	1.11149	1.12	1.06614	1.05159	1.08636	1.0313	1.0636
									18.1918	1.16901	1.20396	1.16802	1.15086	1.16478	1.04243	1.05532	1.02838	0.963509	1.02228	1.03489	1.00089	1.19979	1.13252	1.08318	1.12613	1.04792	1.06923	1.04102	0.994575	1.02351	1.0532	0.999527	1.14145	1.11125	1.1322	1.04982	1.09422	1.05619	1.02414	1.05309	1.07128	1.04558	1.11159	1.1201	1.0662	1.05165	1.08649	1.03139	1.06377
									18.2056	1.16897	1.20392	1.16812	1.1509	1.16486	1.04248	1.05536	1.02848	0.963641	1.02246	1.03505	1.00124	1.19977	1.13254	1.08324	1.12623	1.04798	1.0693	1.04114	0.994671	1.02366	1.05338	0.999753	1.14144	1.11133	1.13231	1.04986	1.09424	1.05626	1.02421	1.05324	1.07142	1.04576	1.11168	1.12019	1.06626	1.05171	1.08661	1.03147	1.06394
									18.2195	1.16893	1.20388	1.16822	1.15093	1.16493	1.04254	1.05539	1.02857	0.963774	1.02263	1.03522	1.0016	1.19975	1.13256	1.08331	1.12632	1.04803	1.06937	1.04126	0.994767	1.02382	1.05357	0.99998	1.14142	1.11142	1.13242	1.04989	1.09427	1.05634	1.02428	1.0534	1.07156	1.04595	1.11177	1.12029	1.06632	1.05177	1.08674	1.03156	1.06411
									18.2333	1.16889	1.20384	1.16831	1.15096	1.16501	1.04259	1.05542	1.02867	0.963907	1.02281	1.03538	1.00195	1.19972	1.13257	1.08337	1.12641	1.04809	1.06944	1.04138	0.994863	1.02397	1.05375	1.00021	1.1414	1.11151	1.13254	1.04993	1.09429	1.05642	1.02435	1.05356	1.07171	1.04614	1.11187	1.12039	1.06638	1.05183	1.08687	1.03165	1.06428
									18.2472	1.16885	1.2038	1.16841	1.151	1.16508	1.04264	1.05545	1.02876	0.964041	1.02298	1.03555	1.00231	1.1997	1.13259	1.08343	1.12651	1.04814	1.06951	1.0415	0.99496	1.02412	1.05394	1.00044	1.14138	1.11159	1.13265	1.04997	1.09431	1.05649	1.02442	1.05372	1.07185	1.04633	1.11196	1.12048	1.06644	1.05189	1.08699	1.03174	1.06445
									18.261	1.16881	1.20376	1.1685	1.15103	1.16516	1.04269	1.05548	1.02886	0.964175	1.02316	1.03571	1.00266	1.19967	1.1326	1.0835	1.1266	1.0482	1.06958	1.04162	0.995056	1.02427	1.05412	1.00066	1.14136	1.11168	1.13276	1.05	1.09433	1.05657	1.02449	1.05388	1.07199	1.04652	1.11205	1.12058	1.06651	1.05195	1.08712	1.03183	1.06462
									18.2749	1.16877	1.20371	1.1686	1.15106	1.16523	1.04274	1.05552	1.02896	0.964309	1.02334	1.03588	1.00302	1.19965	1.13262	1.08356	1.12669	1.04825	1.06965	1.04174	0.995153	1.02442	1.05431	1.00089	1.14134	1.11177	1.13287	1.05004	1.09435	1.05664	1.02456	1.05404	1.07214	1.04671	1.11215	1.12068	1.06657	1.052	1.08724	1.03192	1.06479
									18.2887	1.16872	1.20367	1.16869	1.15109	1.16531	1.0428	1.05555	1.02905	0.964444	1.02352	1.03604	1.00338	1.19962	1.13263	1.08362	1.12678	1.04831	1.06972	1.04186	0.99525	1.02458	1.05449	1.00112	1.14131	1.11185	1.13298	1.05008	1.09438	1.05672	1.02463	1.05419	1.07228	1.04689	1.11224	1.12077	1.06663	1.05206	1.08737	1.03201	1.06497
									18.3026	1.16868	1.20363	1.16879	1.15112	1.16538	1.04285	1.05558	1.02915	0.96458	1.02369	1.03621	1.00374	1.1996	1.13265	1.08368	1.12688	1.04837	1.06979	1.04198	0.995347	1.02473	1.05468	1.00135	1.14129	1.11194	1.13309	1.05011	1.0944	1.0568	1.0247	1.05435	1.07243	1.04708	1.11233	1.12087	1.06669	1.05212	1.08749	1.0321	1.06514
									18.3164	1.16864	1.20358	1.16888	1.15115	1.16545	1.0429	1.05561	1.02925	0.964715	1.02387	1.03638	1.0041	1.19957	1.13266	1.08375	1.12697	1.04842	1.06987	1.0421	0.995445	1.02488	1.05486	1.00158	1.14127	1.11203	1.1332	1.05015	1.09442	1.05687	1.02478	1.05451	1.07257	1.04727	1.11242	1.12096	1.06675	1.05218	1.08762	1.03218	1.06531
									18.3302	1.16859	1.20354	1.16898	1.15118	1.16553	1.04295	1.05564	1.02934	0.964851	1.02405	1.03654	1.00446	1.19954	1.13267	1.08381	1.12706	1.04848	1.06994	1.04222	0.995543	1.02504	1.05505	1.00181	1.14125	1.11211	1.13331	1.05018	1.09444	1.05695	1.02485	1.05467	1.07271	1.04746	1.11252	1.12106	1.06681	1.05224	1.08775	1.03227	1.06548
									18.3441	1.16855	1.20349	1.16907	1.15121	1.1656	1.043	1.05567	1.02944	0.964988	1.02423	1.03671	1.00482	1.19951	1.13269	1.08387	1.12715	1.04853	1.07001	1.04234	0.99564	1.02519	1.05523	1.00204	1.14122	1.1122	1.13342	1.05022	1.09446	1.05702	1.02492	1.05483	1.07286	1.04765	1.11261	1.12116	1.06687	1.0523	1.08787	1.03236	1.06565
									18.3579	1.1685	1.20345	1.16917	1.15124	1.16567	1.04305	1.0557	1.02954	0.965124	1.02441	1.03688	1.00518	1.19948	1.1327	1.08393	1.12724	1.04859	1.07008	1.04246	0.995739	1.02534	1.05542	1.00228	1.1412	1.11229	1.13353	1.05026	1.09448	1.0571	1.02499	1.05499	1.073	1.04784	1.1127	1.12125	1.06693	1.05235	1.088	1.03245	1.06582
									18.3718	1.16846	1.2034	1.16926	1.15127	1.16574	1.04311	1.05574	1.02963	0.965262	1.02459	1.03705	1.00554	1.19945	1.13271	1.08399	1.12734	1.04864	1.07015	1.04258	0.995837	1.0255	1.05561	1.00251	1.14118	1.11237	1.13364	1.05029	1.0945	1.05718	1.02506	1.05515	1.07315	1.04804	1.11279	1.12135	1.06699	1.05241	1.08812	1.03254	1.06599
									18.3856	1.16841	1.20335	1.16935	1.1513	1.16582	1.04316	1.05577	1.02973	0.965399	1.02477	1.03722	1.0059	1.19942	1.13272	1.08405	1.12743	1.0487	1.07022	1.0427	0.995936	1.02565	1.05579	1.00274	1.14115	1.11246	1.13375	1.05033	1.09452	1.05725	1.02513	1.05531	1.07329	1.04823	1.11288	1.12144	1.06705	1.05247	1.08825	1.03263	1.06617
									18.3995	1.16836	1.2033	1.16944	1.15133	1.16589	1.04321	1.0558	1.02983	0.965537	1.02495	1.03738	1.00627	1.19939	1.13274	1.08412	1.12752	1.04875	1.07029	1.04282	0.996034	1.02581	1.05598	1.00298	1.14113	1.11254	1.13386	1.05036	1.09454	1.05733	1.0252	1.05547	1.07343	1.04842	1.11298	1.12154	1.06711	1.05253	1.08837	1.03272	1.06634
									18.4133	1.16832	1.20325	1.16954	1.15135	1.16596	1.04326	1.05583	1.02993	0.965675	1.02513	1.03755	1.00663	1.19936	1.13275	1.08418	1.12761	1.04881	1.07036	1.04295	0.996133	1.02596	1.05617	1.00321	1.1411	1.11263	1.13397	1.0504	1.09456	1.0574	1.02527	1.05563	1.07358	1.04861	1.11307	1.12163	1.06718	1.05259	1.0885	1.03281	1.06651
									18.4272	1.16827	1.2032	1.16963	1.15138	1.16603	1.04331	1.05586	1.03002	0.965814	1.02531	1.03772	1.00699	1.19933	1.13276	1.08424	1.1277	1.04886	1.07043	1.04307	0.996233	1.02612	1.05635	1.00344	1.14108	1.11271	1.13408	1.05043	1.09458	1.05748	1.02534	1.05579	1.07372	1.0488	1.11316	1.12173	1.06724	1.05264	1.08863	1.0329	1.06668
									18.441	1.16822	1.20315	1.16972	1.15141	1.1661	1.04336	1.05589	1.03012	0.965953	1.02549	1.03789	1.00736	1.19929	1.13277	1.0843	1.12779	1.04892	1.0705	1.04319	0.996332	1.02627	1.05654	1.00368	1.14105	1.1128	1.13419	1.05047	1.0946	1.05756	1.02541	1.05595	1.07387	1.04899	1.11325	1.12182	1.0673	1.0527	1.08875	1.03299	1.06685
									18.4549	1.16817	1.2031	1.16981	1.15144	1.16617	1.04342	1.05592	1.03022	0.966093	1.02567	1.03806	1.00773	1.19926	1.13278	1.08436	1.12788	1.04897	1.07057	1.04331	0.996432	1.02643	1.05673	1.00391	1.14102	1.11288	1.13429	1.05051	1.09462	1.05763	1.02548	1.05611	1.07401	1.04919	1.11334	1.12192	1.06736	1.05276	1.08888	1.03308	1.06703
									18.4687	1.16812	1.20305	1.1699	1.15146	1.16624	1.04347	1.05595	1.03032	0.966232	1.02585	1.03823	1.00809	1.19923	1.13279	1.08442	1.12797	1.04903	1.07064	1.04343	0.996531	1.02659	1.05692	1.00415	1.141	1.11297	1.1344	1.05054	1.09464	1.05771	1.02555	1.05627	1.07416	1.04938	1.11343	1.12201	1.06742	1.05282	1.089	1.03317	1.0672
									18.4826	1.16807	1.203	1.17	1.15149	1.16631	1.04352	1.05598	1.03042	0.966372	1.02603	1.0384	1.00846	1.19919	1.1328	1.08448	1.12806	1.04908	1.07071	1.04355	0.996631	1.02674	1.05711	1.00438	1.14097	1.11305	1.13451	1.05058	1.09466	1.05778	1.02563	1.05644	1.0743	1.04957	1.11352	1.1221	1.06748	1.05288	1.08913	1.03326	1.06737
									18.4964	1.16802	1.20295	1.17009	1.15151	1.16638	1.04357	1.05601	1.03051	0.966513	1.02621	1.03857	1.00883	1.19916	1.13281	1.08455	1.12815	1.04914	1.07078	1.04368	0.996732	1.0269	1.05729	1.00462	1.14094	1.11314	1.13462	1.05061	1.09468	1.05786	1.0257	1.0566	1.07445	1.04976	1.11361	1.1222	1.06754	1.05294	1.08926	1.03335	1.06755
									18.5103	1.16797	1.20289	1.17018	1.15154	1.16645	1.04362	1.05604	1.03061	0.966654	1.0264	1.03874	1.0092	1.19912	1.13282	1.08461	1.12824	1.04919	1.07085	1.0438	0.996832	1.02706	1.05748	1.00486	1.14091	1.11322	1.13473	1.05065	1.09469	1.05794	1.02577	1.05676	1.07459	1.04996	1.11371	1.12229	1.0676	1.05299	1.08938	1.03344	1.06772
									18.5241	1.16792	1.20284	1.17027	1.15157	1.16652	1.04367	1.05607	1.03071	0.966795	1.02658	1.03891	1.00957	1.19909	1.13283	1.08467	1.12833	1.04925	1.07092	1.04392	0.996933	1.02721	1.05767	1.0051	1.14088	1.11331	1.13484	1.05068	1.09471	1.05801	1.02584	1.05692	1.07474	1.05015	1.1138	1.12239	1.06766	1.05305	1.08951	1.03353	1.06789
									18.538	1.16786	1.20278	1.17036	1.15159	1.16658	1.04373	1.0561	1.03081	0.966937	1.02676	1.03908	1.00994	1.19905	1.13283	1.08473	1.12842	1.0493	1.07099	1.04404	0.997034	1.02737	1.05786	1.00533	1.14085	1.11339	1.13494	1.05072	1.09473	1.05809	1.02591	1.05708	1.07489	1.05035	1.11389	1.12248	1.06772	1.05311	1.08963	1.03362	1.06807
									18.5518	1.16781	1.20273	1.17045	1.15161	1.16665	1.04378	1.05613	1.03091	0.967079	1.02695	1.03925	1.01031	1.19901	1.13284	1.08479	1.12851	1.04936	1.07106	1.04417	0.997135	1.02753	1.05805	1.00557	1.14082	1.11347	1.13505	1.05075	1.09475	1.05816	1.02598	1.05724	1.07503	1.05054	1.11398	1.12257	1.06778	1.05317	1.08976	1.03371	1.06824
									18.5656	1.16776	1.20267	1.17054	1.15164	1.16672	1.04383	1.05616	1.03101	0.967221	1.02713	1.03942	1.01068	1.19897	1.13285	1.08485	1.1286	1.04941	1.07113	1.04429	0.997236	1.02768	1.05824	1.00581	1.14079	1.11356	1.13516	1.05079	1.09477	1.05824	1.02605	1.05741	1.07518	1.05073	1.11407	1.12267	1.06784	1.05323	1.08988	1.0338	1.06842
									18.5795	1.1677	1.20262	1.17063	1.15166	1.16679	1.04388	1.05619	1.03111	0.967364	1.02731	1.03959	1.01106	1.19893	1.13286	1.08491	1.12869	1.04947	1.0712	1.04441	0.997338	1.02784	1.05843	1.00605	1.14076	1.11364	1.13527	1.05082	1.09478	1.05831	1.02613	1.05757	1.07532	1.05093	1.11416	1.12276	1.0679	1.05328	1.09001	1.03389	1.06859
									18.5933	1.16765	1.20256	1.17072	1.15169	1.16685	1.04393	1.05622	1.0312	0.967507	1.0275	1.03976	1.01143	1.19889	1.13287	1.08497	1.12878	1.04952	1.07127	1.04453	0.997439	1.028	1.05862	1.00629	1.14073	1.11372	1.13538	1.05086	1.0948	1.05839	1.0262	1.05773	1.07547	1.05112	1.11425	1.12285	1.06796	1.05334	1.09014	1.03398	1.06876
									18.6072	1.16759	1.2025	1.1708	1.15171	1.16692	1.04398	1.05625	1.0313	0.96765	1.02768	1.03993	1.0118	1.19886	1.13287	1.08503	1.12887	1.04958	1.07133	1.04466	0.997541	1.02816	1.05881	1.00653	1.1407	1.11381	1.13548	1.05089	1.09482	1.05847	1.02627	1.05789	1.07561	1.05132	1.11434	1.12294	1.06802	1.0534	1.09026	1.03407	1.06894
									18.621	1.16754	1.20244	1.17089	1.15173	1.16699	1.04404	1.05628	1.0314	0.967794	1.02787	1.04011	1.01218	1.19881	1.13288	1.08509	1.12896	1.04963	1.0714	1.04478	0.997643	1.02832	1.059	1.00677	1.14067	1.11389	1.13559	1.05093	1.09483	1.05854	1.02634	1.05806	1.07576	1.05151	1.11443	1.12304	1.06808	1.05346	1.09039	1.03417	1.06911
									18.6349	1.16748	1.20238	1.17098	1.15175	1.16705	1.04409	1.05631	1.0315	0.967938	1.02805	1.04028	1.01255	1.19877	1.13288	1.08515	1.12905	1.04968	1.07147	1.0449	0.997746	1.02848	1.05919	1.00701	1.14064	1.11398	1.1357	1.05096	1.09485	1.05862	1.02641	1.05822	1.07591	1.05171	1.11452	1.12313	1.06814	1.05351	1.09052	1.03426	1.06929
									18.6487	1.16742	1.20232	1.17107	1.15178	1.16712	1.04414	1.05634	1.0316	0.968083	1.02824	1.04045	1.01293	1.19873	1.13289	1.08521	1.12914	1.04974	1.07154	1.04503	0.997848	1.02863	1.05938	1.00725	1.1406	1.11406	1.1358	1.051	1.09487	1.05869	1.02649	1.05838	1.07605	1.0519	1.11461	1.12322	1.0682	1.05357	1.09064	1.03435	1.06946
									18.6626	1.16737	1.20226	1.17116	1.1518	1.16719	1.04419	1.05637	1.0317	0.968227	1.02842	1.04062	1.01331	1.19869	1.1329	1.08527	1.12922	1.04979	1.07161	1.04515	0.997951	1.02879	1.05957	1.00749	1.14057	1.11414	1.13591	1.05103	1.09488	1.05877	1.02656	1.05855	1.0762	1.0521	1.1147	1.12332	1.06826	1.05363	1.09077	1.03444	1.06964
									18.6764	1.16731	1.2022	1.17125	1.15182	1.16725	1.04424	1.0564	1.0318	0.968373	1.02861	1.0408	1.01368	1.19865	1.1329	1.08533	1.12931	1.04985	1.07168	1.04527	0.998054	1.02895	1.05976	1.00774	1.14054	1.11422	1.13602	1.05107	1.0949	1.05885	1.02663	1.05871	1.07634	1.0523	1.11478	1.12341	1.06832	1.05369	1.09089	1.03453	1.06981
									18.6903	1.16725	1.20214	1.17133	1.15184	1.16732	1.04429	1.05643	1.0319	0.968518	1.02879	1.04097	1.01406	1.1986	1.13291	1.08539	1.1294	1.0499	1.07175	1.0454	0.998157	1.02911	1.05996	1.00798	1.1405	1.11431	1.13612	1.0511	1.09491	1.05892	1.0267	1.05887	1.07649	1.05249	1.11487	1.1235	1.06838	1.05375	1.09102	1.03462	1.06999
									18.7041	1.16719	1.20208	1.17142	1.15186	1.16738	1.04434	1.05645	1.032	0.968664	1.02898	1.04114	1.01444	1.19856	1.13291	1.08545	1.12949	1.04996	1.07182	1.04552	0.99826	1.02927	1.06015	1.00822	1.14047	1.11439	1.13623	1.05113	1.09493	1.059	1.02678	1.05904	1.07664	1.05269	1.11496	1.12359	1.06844	1.0538	1.09115	1.03471	1.07017
									18.718	1.16713	1.20202	1.17151	1.15188	1.16745	1.0444	1.05648	1.0321	0.96881	1.02916	1.04131	1.01482	1.19852	1.13292	1.08551	1.12958	1.05001	1.07189	1.04564	0.998363	1.02943	1.06034	1.00847	1.14043	1.11447	1.13634	1.05117	1.09494	1.05907	1.02685	1.0592	1.07678	1.05289	1.11505	1.12368	1.06849	1.05386	1.09127	1.0348	1.07034
									18.7318	1.16707	1.20195	1.17159	1.1519	1.16751	1.04445	1.05651	1.0322	0.968957	1.02935	1.04149	1.0152	1.19847	1.13292	1.08557	1.12966	1.05007	1.07196	1.04577	0.998467	1.02959	1.06053	1.00871	1.1404	1.11455	1.13644	1.0512	1.09496	1.05915	1.02692	1.05937	1.07693	1.05308	1.11514	1.12378	1.06855	1.05392	1.0914	1.0349	1.07052
									18.7457	1.16701	1.20189	1.17168	1.15192	1.16757	1.0445	1.05654	1.0323	0.969103	1.02954	1.04166	1.01558	1.19843	1.13292	1.08562	1.12975	1.05012	1.07203	1.04589	0.998571	1.02975	1.06072	1.00895	1.14036	1.11464	1.13655	1.05124	1.09497	1.05923	1.02699	1.05953	1.07708	1.05328	1.11523	1.12387	1.06861	1.05398	1.09152	1.03499	1.07069
									18.7595	1.16695	1.20182	1.17177	1.15194	1.16764	1.04455	1.05657	1.0324	0.969251	1.02973	1.04184	1.01596	1.19838	1.13293	1.08568	1.12984	1.05018	1.0721	1.04602	0.998675	1.02991	1.06092	1.0092	1.14033	1.11472	1.13665	1.05127	1.09499	1.0593	1.02707	1.0597	1.07722	1.05348	1.11532	1.12396	1.06867	1.05403	1.09165	1.03508	1.07087
									18.7734	1.16689	1.20176	1.17185	1.15196	1.1677	1.0446	1.0566	1.0325	0.969398	1.02991	1.04201	1.01634	1.19833	1.13293	1.08574	1.12993	1.05023	1.07217	1.04614	0.998779	1.03008	1.06111	1.00944	1.14029	1.1148	1.13676	1.05131	1.095	1.05938	1.02714	1.05986	1.07737	1.05368	1.11541	1.12405	1.06873	1.05409	1.09178	1.03517	1.07105
									18.7872	1.16683	1.20169	1.17194	1.15198	1.16776	1.04465	1.05663	1.0326	0.969546	1.0301	1.04219	1.01673	1.19829	1.13293	1.0858	1.13001	1.05029	1.07223	1.04627	0.998883	1.03024	1.0613	1.00969	1.14026	1.11488	1.13687	1.05134	1.09502	1.05945	1.02721	1.06002	1.07752	1.05388	1.1155	1.12414	1.06879	1.05415	1.0919	1.03526	1.07122
									18.8011	1.16677	1.20163	1.17202	1.152	1.16783	1.0447	1.05666	1.0327	0.969694	1.03029	1.04236	1.01711	1.19824	1.13293	1.08586	1.1301	1.05034	1.0723	1.04639	0.998988	1.0304	1.0615	1.00994	1.14022	1.11496	1.13697	1.05137	1.09503	1.05953	1.02728	1.06019	1.07767	1.05407	1.11558	1.12423	1.06885	1.05421	1.09203	1.03536	1.0714
									18.8149	1.1667	1.20156	1.17211	1.15202	1.16789	1.04476	1.05668	1.0328	0.969843	1.03048	1.04253	1.01749	1.19819	1.13294	1.08592	1.13019	1.05039	1.07237	1.04652	0.999093	1.03056	1.06169	1.01018	1.14018	1.11505	1.13708	1.05141	1.09504	1.05961	1.02736	1.06035	1.07781	1.05427	1.11567	1.12432	1.06891	1.05426	1.09215	1.03545	1.07158
									18.8287	1.16664	1.20149	1.17219	1.15203	1.16795	1.04481	1.05671	1.0329	0.969991	1.03067	1.04271	1.01788	1.19814	1.13294	1.08598	1.13027	1.05045	1.07244	1.04664	0.999198	1.03072	1.06188	1.01043	1.14014	1.11513	1.13718	1.05144	1.09506	1.05968	1.02743	1.06052	1.07796	1.05447	1.11576	1.12441	1.06897	1.05432	1.09228	1.03554	1.07175
									18.8426	1.16658	1.20142	1.17228	1.15205	1.16801	1.04486	1.05674	1.033	0.97014	1.03085	1.04289	1.01826	1.19809	1.13294	1.08604	1.13036	1.0505	1.07251	1.04677	0.999303	1.03088	1.06208	1.01068	1.14011	1.11521	1.13729	1.05147	1.09507	1.05976	1.0275	1.06069	1.07811	1.05467	1.11585	1.12451	1.06903	1.05438	1.09241	1.03563	1.07193
									18.8564	1.16651	1.20136	1.17236	1.15207	1.16808	1.04491	1.05677	1.0331	0.97029	1.03104	1.04306	1.01865	1.19804	1.13294	1.08609	1.13045	1.05056	1.07258	1.04689	0.999408	1.03105	1.06227	1.01092	1.14007	1.11529	1.13739	1.05151	1.09509	1.05983	1.02758	1.06085	1.07825	1.05487	1.11594	1.1246	1.06909	1.05444	1.09253	1.03573	1.07211
									18.8703	1.16645	1.20129	1.17245	1.15209	1.16814	1.04496	1.0568	1.03321	0.97044	1.03123	1.04324	1.01904	1.19799	1.13294	1.08615	1.13053	1.05061	1.07265	1.04702	0.999514	1.03121	1.06246	1.01117	1.14003	1.11537	1.1375	1.05154	1.0951	1.05991	1.02765	1.06102	1.0784	1.05507	1.11602	1.12469	1.06914	1.05449	1.09266	1.03582	1.07228
									18.8841	1.16638	1.20122	1.17253	1.1521	1.1682	1.04501	1.05682	1.03331	0.97059	1.03142	1.04341	1.01942	1.19794	1.13294	1.08621	1.13062	1.05067	1.07272	1.04714	0.999619	1.03137	1.06266	1.01142	1.13999	1.11545	1.1376	1.05158	1.09511	1.05998	1.02772	1.06118	1.07855	1.05527	1.11611	1.12478	1.0692	1.05455	1.09279	1.03591	1.07246
									18.898	1.16632	1.20115	1.17261	1.15212	1.16826	1.04506	1.05685	1.03341	0.97074	1.03161	1.04359	1.01981	1.19789	1.13294	1.08627	1.1307	1.05072	1.07278	1.04727	0.999725	1.03153	1.06285	1.01167	1.13995	1.11553	1.13771	1.05161	1.09512	1.06006	1.0278	1.06135	1.0787	1.05547	1.1162	1.12487	1.06926	1.05461	1.09291	1.036	1.07264
									18.9118	1.16625	1.20108	1.1727	1.15213	1.16832	1.04511	1.05688	1.03351	0.970891	1.0318	1.04376	1.0202	1.19784	1.13294	1.08633	1.13079	1.05078	1.07285	1.04739	0.999831	1.0317	1.06305	1.01192	1.13991	1.11561	1.13781	1.05164	1.09514	1.06014	1.02787	1.06151	1.07884	1.05567	1.11629	1.12496	1.06932	1.05467	1.09304	1.0361	1.07282
									18.9257	1.16619	1.20101	1.17278	1.15215	1.16838	1.04517	1.05691	1.03361	0.971042	1.03199	1.04394	1.02059	1.19779	1.13294	1.08639	1.13088	1.05083	1.07292	1.04752	0.999937	1.03186	1.06324	1.01217	1.13987	1.1157	1.13792	1.05168	1.09515	1.06021	1.02794	1.06168	1.07899	1.05587	1.11637	1.12505	1.06938	1.05472	1.09317	1.03619	1.073
									18.9395	1.16612	1.20093	1.17286	1.15217	1.16844	1.04522	1.05693	1.03371	0.971193	1.03218	1.04412	1.02098	1.19773	1.13294	1.08644	1.13096	1.05088	1.07299	1.04764	1.00004	1.03202	1.06344	1.01242	1.13983	1.11578	1.13802	1.05171	1.09516	1.06029	1.02802	1.06185	1.07914	1.05607	1.11646	1.12514	1.06944	1.05478	1.09329	1.03628	1.07317
									18.9534	1.16605	1.20086	1.17295	1.15218	1.1685	1.04527	1.05696	1.03381	0.971345	1.03237	1.0443	1.02137	1.19768	1.13294	1.0865	1.13105	1.05094	1.07306	1.04777	1.00015	1.03219	1.06363	1.01267	1.13979	1.11586	1.13812	1.05174	1.09517	1.06036	1.02809	1.06201	1.07929	1.05627	1.11655	1.12523	1.0695	1.05484	1.09342	1.03637	1.07335
									18.9672	1.16598	1.20079	1.17303	1.1522	1.16856	1.04532	1.05699	1.03392	0.971497	1.03257	1.04447	1.02176	1.19763	1.13294	1.08656	1.13113	1.05099	1.07313	1.04789	1.00026	1.03235	1.06383	1.01292	1.13975	1.11594	1.13823	1.05178	1.09519	1.06044	1.02816	1.06218	1.07944	1.05647	1.11664	1.12532	1.06955	1.0549	1.09354	1.03647	1.07353
									18.9811	1.16592	1.20072	1.17311	1.15221	1.16862	1.04537	1.05702	1.03402	0.971649	1.03276	1.04465	1.02215	1.19757	1.13294	1.08662	1.13122	1.05105	1.07319	1.04802	1.00036	1.03252	1.06402	1.01317	1.13971	1.11602	1.13833	1.05181	1.0952	1.06052	1.02824	1.06235	1.07958	1.05667	1.11672	1.12541	1.06961	1.05495	1.09367	1.03656	1.07371
									18.9949	1.16585	1.20064	1.17319	1.15223	1.16868	1.04542	1.05704	1.03412	0.971802	1.03295	1.04483	1.02254	1.19752	1.13294	1.08667	1.1313	1.0511	1.07326	1.04815	1.00047	1.03268	1.06422	1.01342	1.13966	1.1161	1.13844	1.05184	1.09521	1.06059	1.02831	1.06251	1.07973	1.05687	1.11681	1.1255	1.06967	1.05501	1.0938	1.03665	1.07389
									19.0088	1.16578	1.20057	1.17327	1.15224	1.16874	1.04547	1.05707	1.03422	0.971955	1.03314	1.045	1.02293	1.19746	1.13294	1.08673	1.13139	1.05116	1.07333	1.04827	1.00058	1.03284	1.06442	1.01367	1.13962	1.11618	1.13854	1.05188	1.09522	1.06067	1.02839	1.06268	1.07988	1.05708	1.1169	1.12559	1.06973	1.05507	1.09392	1.03675	1.07407
									19.0226	1.16571	1.20049	1.17336	1.15225	1.1688	1.04552	1.0571	1.03432	0.972108	1.03333	1.04518	1.02332	1.19741	1.13294	1.08679	1.13147	1.05121	1.0734	1.0484	1.00069	1.03301	1.06461	1.01392	1.13958	1.11626	1.13864	1.05191	1.09523	1.06074	1.02846	1.06285	1.08003	1.05728	1.11698	1.12568	1.06979	1.05512	1.09405	1.03684	1.07425
									19.0365	1.16564	1.20042	1.17344	1.15227	1.16886	1.04558	1.05713	1.03443	0.972261	1.03352	1.04536	1.02372	1.19735	1.13293	1.08685	1.13156	1.05126	1.07347	1.04853	1.00079	1.03317	1.06481	1.01418	1.13954	1.11634	1.13875	1.05194	1.09524	1.06082	1.02853	1.06302	1.08018	1.05748	1.11707	1.12577	1.06985	1.05518	1.09418	1.03693	1.07442
									19.0503	1.16557	1.20034	1.17352	1.15228	1.16892	1.04563	1.05715	1.03453	0.972415	1.03372	1.04554	1.02411	1.1973	1.13293	1.0869	1.13164	1.05132	1.07354	1.04865	1.0009	1.03334	1.065	1.01443	1.13949	1.11642	1.13885	1.05198	1.09525	1.06089	1.02861	1.06318	1.08033	1.05768	1.11716	1.12585	1.0699	1.05524	1.0943	1.03703	1.0746
									19.0641	1.1655	1.20026	1.1736	1.15229	1.16897	1.04568	1.05718	1.03463	0.972569	1.03391	1.04572	1.02451	1.19724	1.13293	1.08696	1.13173	1.05137	1.0736	1.04878	1.00101	1.0335	1.0652	1.01468	1.13945	1.1165	1.13895	1.05201	1.09526	1.06097	1.02868	1.06335	1.08047	1.05788	1.11724	1.12594	1.06996	1.0553	1.09443	1.03712	1.07478
									19.078	1.16543	1.20019	1.17368	1.15231	1.16903	1.04573	1.05721	1.03473	0.972723	1.0341	1.0459	1.0249	1.19718	1.13293	1.08702	1.13181	1.05143	1.07367	1.04891	1.00112	1.03367	1.0654	1.01494	1.1394	1.11658	1.13906	1.05204	1.09527	1.06105	1.02876	1.06352	1.08062	1.05809	1.11733	1.12603	1.07002	1.05535	1.09456	1.03721	1.07496
									19.0918	1.16535	1.20011	1.17376	1.15232	1.16909	1.04578	1.05723	1.03484	0.972878	1.0343	1.04608	1.0253	1.19712	1.13292	1.08707	1.13189	1.05148	1.07374	1.04903	1.00122	1.03384	1.0656	1.01519	1.13936	1.11666	1.13916	1.05207	1.09528	1.06112	1.02883	1.06369	1.08077	1.05829	1.11742	1.12612	1.07008	1.05541	1.09468	1.03731	1.07514
									19.1057	1.16528	1.20003	1.17384	1.15233	1.16915	1.04583	1.05726	1.03494	0.973033	1.03449	1.04625	1.02569	1.19706	1.13292	1.08713	1.13198	1.05154	1.07381	1.04916	1.00133	1.034	1.06579	1.01545	1.13931	1.11674	1.13926	1.05211	1.09529	1.0612	1.0289	1.06386	1.08092	1.05849	1.1175	1.12621	1.07014	1.05547	1.09481	1.0374	1.07532
									19.1195	1.16521	1.19995	1.17392	1.15234	1.1692	1.04588	1.05729	1.03504	0.973188	1.03468	1.04643	1.02609	1.19701	1.13291	1.08719	1.13206	1.05159	1.07388	1.04929	1.00144	1.03417	1.06599	1.0157	1.13927	1.11682	1.13937	1.05214	1.0953	1.06127	1.02898	1.06402	1.08107	1.0587	1.11759	1.1263	1.07019	1.05552	1.09493	1.0375	1.0755
									19.1334	1.16514	1.19987	1.174	1.15235	1.16926	1.04593	1.05731	1.03514	0.973343	1.03488	1.04661	1.02649	1.19695	1.13291	1.08724	1.13215	1.05164	1.07394	1.04941	1.00155	1.03433	1.06619	1.01596	1.13922	1.11689	1.13947	1.05217	1.09531	1.06135	1.02905	1.06419	1.08122	1.0589	1.11767	1.12639	1.07025	1.05558	1.09506	1.03759	1.07568
									19.1472	1.16506	1.1998	1.17408	1.15237	1.16932	1.04598	1.05734	1.03525	0.973499	1.03507	1.04679	1.02689	1.19689	1.13291	1.0873	1.13223	1.0517	1.07401	1.04954	1.00166	1.0345	1.06639	1.01621	1.13918	1.11697	1.13957	1.0522	1.09532	1.06143	1.02913	1.06436	1.08137	1.0591	1.11776	1.12648	1.07031	1.05564	1.09519	1.03768	1.07586
									19.1611	1.16499	1.19972	1.17416	1.15238	1.16937	1.04604	1.05737	1.03535	0.973655	1.03526	1.04697	1.02728	1.19683	1.1329	1.08736	1.13231	1.05175	1.07408	1.04967	1.00177	1.03467	1.06658	1.01647	1.13913	1.11705	1.13967	1.05224	1.09533	1.0615	1.0292	1.06453	1.08152	1.05931	1.11784	1.12656	1.07037	1.0557	1.09531	1.03778	1.07604
									19.1749	1.16491	1.19963	1.17424	1.15239	1.16943	1.04609	1.05739	1.03545	0.973812	1.03546	1.04715	1.02768	1.19677	1.1329	1.08741	1.1324	1.05181	1.07415	1.0498	1.00188	1.03483	1.06678	1.01672	1.13909	1.11713	1.13978	1.05227	1.09534	1.06158	1.02928	1.0647	1.08167	1.05951	1.11793	1.12665	1.07043	1.05575	1.09544	1.03787	1.07622
									19.1888	1.16484	1.19955	1.17432	1.1524	1.16949	1.04614	1.05742	1.03556	0.973968	1.03565	1.04733	1.02808	1.1967	1.13289	1.08747	1.13248	1.05186	1.07421	1.04992	1.00199	1.035	1.06698	1.01698	1.13904	1.11721	1.13988	1.0523	1.09535	1.06165	1.02935	1.06487	1.08181	1.05971	1.11802	1.12674	1.07048	1.05581	1.09557	1.03797	1.0764
									19.2026	1.16477	1.19947	1.1744	1.15241	1.16954	1.04619	1.05745	1.03566	0.974125	1.03585	1.04751	1.02848	1.19664	1.13289	1.08753	1.13256	1.05191	1.07428	1.05005	1.0021	1.03517	1.06718	1.01724	1.13899	1.11729	1.13998	1.05234	1.09536	1.06173	1.02942	1.06504	1.08196	1.05992	1.1181	1.12683	1.07054	1.05587	1.09569	1.03806	1.07658
									19.2165	1.16469	1.19939	1.17448	1.15242	1.1696	1.04624	1.05747	1.03576	0.974282	1.03604	1.04769	1.02888	1.19658	1.13288	1.08758	1.13265	1.05197	1.07435	1.05018	1.00221	1.03533	1.06738	1.01749	1.13894	1.11737	1.14008	1.05237	1.09537	1.0618	1.0295	1.06521	1.08211	1.06012	1.11819	1.12692	1.0706	1.05592	1.09582	1.03815	1.07676
									19.2303	1.16461	1.19931	1.17456	1.15243	1.16965	1.04629	1.0575	1.03587	0.97444	1.03624	1.04787	1.02928	1.19652	1.13287	1.08764	1.13273	1.05202	1.07442	1.05031	1.00232	1.0355	1.06758	1.01775	1.1389	1.11745	1.14019	1.0524	1.09538	1.06188	1.02957	1.06537	1.08226	1.06033	1.11827	1.127	1.07066	1.05598	1.09595	1.03825	1.07695
									19.2442	1.16454	1.19923	1.17463	1.15244	1.16971	1.04634	1.05753	1.03597	0.974597	1.03644	1.04805	1.02969	1.19645	1.13287	1.0877	1.13281	1.05208	1.07449	1.05043	1.00243	1.03567	1.06777	1.01801	1.13885	1.11752	1.14029	1.05243	1.09539	1.06196	1.02965	1.06554	1.08241	1.06053	1.11836	1.12709	1.07071	1.05604	1.09607	1.03834	1.07713
									19.258	1.16446	1.19914	1.17471	1.15245	1.16976	1.04639	1.05755	1.03607	0.974755	1.03663	1.04824	1.03009	1.19639	1.13286	1.08775	1.13289	1.05213	1.07455	1.05056	1.00254	1.03584	1.06797	1.01827	1.1388	1.1176	1.14039	1.05246	1.0954	1.06203	1.02972	1.06571	1.08256	1.06074	1.11844	1.12718	1.07077	1.05609	1.0962	1.03844	1.07731
									19.2719	1.16438	1.19906	1.17479	1.15246	1.16982	1.04644	1.05758	1.03618	0.974913	1.03683	1.04842	1.03049	1.19633	1.13286	1.08781	1.13298	1.05218	1.07462	1.05069	1.00265	1.036	1.06817	1.01853	1.13875	1.11768	1.14049	1.0525	1.0954	1.06211	1.0298	1.06588	1.08271	1.06094	1.11853	1.12727	1.07083	1.05615	1.09633	1.03853	1.07749
									19.2857	1.16431	1.19897	1.17487	1.15246	1.16987	1.04649	1.0576	1.03628	0.975072	1.03702	1.0486	1.03089	1.19626	1.13285	1.08786	1.13306	1.05224	1.07469	1.05082	1.00276	1.03617	1.06837	1.01878	1.1387	1.11776	1.14059	1.05253	1.09541	1.06218	1.02987	1.06605	1.08286	1.06115	1.11861	1.12735	1.07089	1.05621	1.09645	1.03863	1.07767
									19.2995	1.16423	1.19889	1.17495	1.15247	1.16993	1.04655	1.05763	1.03639	0.975231	1.03722	1.04878	1.0313	1.1962	1.13284	1.08792	1.13314	1.05229	1.07476	1.05095	1.00287	1.03634	1.06857	1.01904	1.13865	1.11784	1.14069	1.05256	1.09542	1.06226	1.02995	1.06622	1.08301	1.06135	1.1187	1.12744	1.07094	1.05626	1.09658	1.03872	1.07785
									19.3134	1.16415	1.1988	1.17502	1.15248	1.16998	1.0466	1.05766	1.03649	0.97539	1.03742	1.04896	1.0317	1.19613	1.13283	1.08798	1.13322	1.05235	1.07482	1.05107	1.00298	1.03651	1.06877	1.0193	1.1386	1.11792	1.1408	1.05259	1.09543	1.06234	1.03002	1.06639	1.08316	1.06156	1.11878	1.12753	1.071	1.05632	1.09671	1.03882	1.07803
									19.3272	1.16407	1.19872	1.1751	1.15249	1.17003	1.04665	1.05768	1.03659	0.975549	1.03761	1.04914	1.03211	1.19607	1.13283	1.08803	1.13331	1.0524	1.07489	1.0512	1.00309	1.03668	1.06897	1.01956	1.13855	1.11799	1.1409	1.05263	1.09543	1.06241	1.0301	1.06656	1.08331	1.06177	1.11887	1.12762	1.07106	1.05638	1.09683	1.03891	1.07822
									19.3411	1.16399	1.19863	1.17518	1.1525	1.17009	1.0467	1.05771	1.0367	0.975708	1.03781	1.04932	1.03251	1.196	1.13282	1.08809	1.13339	1.05245	1.07496	1.05133	1.0032	1.03685	1.06917	1.01982	1.1385	1.11807	1.141	1.05266	1.09544	1.06249	1.03017	1.06673	1.08346	1.06197	1.11895	1.1277	1.07112	1.05644	1.09696	1.03901	1.0784
									19.3549	1.16391	1.19855	1.17526	1.1525	1.17014	1.04675	1.05773	1.0368	0.975868	1.03801	1.04951	1.03292	1.19594	1.13281	1.08814	1.13347	1.05251	1.07503	1.05146	1.00331	1.03702	1.06937	1.02008	1.13845	1.11815	1.1411	1.05269	1.09545	1.06256	1.03025	1.0669	1.08361	1.06218	1.11904	1.12779	1.07117	1.05649	1.09709	1.0391	1.07858
									19.3688	1.16383	1.19846	1.17533	1.15251	1.1702	1.0468	1.05776	1.03691	0.976028	1.03821	1.04969	1.03332	1.19587	1.1328	1.0882	1.13355	1.05256	1.07509	1.05159	1.00342	1.03719	1.06957	1.02034	1.1384	1.11823	1.1412	1.05272	1.09546	1.06264	1.03032	1.06707	1.08376	1.06238	1.11912	1.12788	1.07123	1.05655	1.09721	1.0392	1.07876
									19.3826	1.16375	1.19837	1.17541	1.15252	1.17025	1.04685	1.05778	1.03701	0.976188	1.0384	1.04987	1.03373	1.1958	1.13279	1.08825	1.13363	1.05262	1.07516	1.05172	1.00353	1.03735	1.06977	1.02061	1.13835	1.1183	1.1413	1.05275	1.09546	1.06271	1.0304	1.06724	1.08391	1.06259	1.11921	1.12796	1.07129	1.05661	1.09734	1.03929	1.07894
									19.3965	1.16367	1.19828	1.17548	1.15253	1.1703	1.0469	1.05781	1.03711	0.976349	1.0386	1.05005	1.03414	1.19573	1.13279	1.08831	1.13371	1.05267	1.07523	1.05185	1.00364	1.03752	1.06997	1.02087	1.1383	1.11838	1.1414	1.05278	1.09547	1.06279	1.03048	1.06742	1.08406	1.0628	1.11929	1.12805	1.07134	1.05666	1.09747	1.03939	1.07913
									19.4103	1.16359	1.1982	1.17556	1.15253	1.17035	1.04695	1.05783	1.03722	0.97651	1.0388	1.05024	1.03454	1.19567	1.13278	1.08836	1.1338	1.05272	1.07529	1.05198	1.00376	1.03769	1.07017	1.02113	1.13825	1.11846	1.1415	1.05282	1.09548	1.06287	1.03055	1.06759	1.08421	1.063	1.11937	1.12814	1.0714	1.05672	1.09759	1.03948	1.07931
									19.4242	1.16351	1.19811	1.17564	1.15254	1.17041	1.047	1.05786	1.03732	0.976671	1.039	1.05042	1.03495	1.1956	1.13277	1.08842	1.13388	1.05278	1.07536	1.0521	1.00387	1.03786	1.07037	1.02139	1.1382	1.11854	1.1416	1.05285	1.09548	1.06294	1.03063	1.06776	1.08436	1.06321	1.11946	1.12822	1.07146	1.05678	1.09772	1.03958	1.07949
									19.438	1.16343	1.19802	1.17571	1.15254	1.17046	1.04706	1.05789	1.03743	0.976832	1.0392	1.0506	1.03536	1.19553	1.13276	1.08847	1.13396	1.05283	1.07543	1.05223	1.00398	1.03803	1.07058	1.02165	1.13815	1.11861	1.1417	1.05288	1.09549	1.06302	1.0307	1.06793	1.08451	1.06342	1.11954	1.12831	1.07152	1.05683	1.09785	1.03967	1.07967
									19.4519	1.16335	1.19793	1.17579	1.15255	1.17051	1.04711	1.05791	1.03753	0.976993	1.03939	1.05079	1.03577	1.19546	1.13275	1.08853	1.13404	1.05288	1.0755	1.05236	1.00409	1.0382	1.07078	1.02192	1.13809	1.11869	1.1418	1.05291	1.0955	1.06309	1.03078	1.0681	1.08466	1.06363	1.11963	1.12839	1.07157	1.05689	1.09797	1.03977	1.07986
									19.4657	1.16327	1.19784	1.17586	1.15256	1.17056	1.04716	1.05794	1.03764	0.977155	1.03959	1.05097	1.03618	1.19539	1.13274	1.08858	1.13412	1.05294	1.07556	1.05249	1.0042	1.03837	1.07098	1.02218	1.13804	1.11877	1.1419	1.05294	1.0955	1.06317	1.03085	1.06827	1.08481	1.06383	1.11971	1.12848	1.07163	1.05695	1.0981	1.03986	1.08004
									19.4796	1.16318	1.19775	1.17594	1.15256	1.17061	1.04721	1.05796	1.03774	0.977317	1.03979	1.05115	1.03659	1.19532	1.13273	1.08864	1.1342	1.05299	1.07563	1.05262	1.00432	1.03854	1.07118	1.02244	1.13799	1.11884	1.142	1.05298	1.09551	1.06325	1.03093	1.06844	1.08496	1.06404	1.11979	1.12857	1.07169	1.057	1.09823	1.03996	1.08022
									19.4934	1.1631	1.19766	1.17601	1.15257	1.17067	1.04726	1.05799	1.03785	0.977479	1.03999	1.05134	1.037	1.19525	1.13272	1.08869	1.13428	1.05305	1.0757	1.05275	1.00443	1.03871	1.07138	1.0227	1.13793	1.11892	1.1421	1.05301	1.09551	1.06332	1.031	1.06861	1.08511	1.06425	1.11988	1.12865	1.07174	1.05706	1.09835	1.04005	1.0804
									19.5073	1.16302	1.19757	1.17609	1.15257	1.17072	1.04731	1.05801	1.03795	0.977642	1.04019	1.05152	1.03741	1.19518	1.13271	1.08875	1.13436	1.0531	1.07576	1.05288	1.00454	1.03889	1.07158	1.02297	1.13788	1.119	1.1422	1.05304	1.09552	1.0634	1.03108	1.06879	1.08526	1.06446	1.11996	1.12874	1.0718	1.05712	1.09848	1.04015	1.08059
									19.5211	1.16293	1.19748	1.17616	1.15258	1.17077	1.04736	1.05804	1.03806	0.977804	1.04039	1.0517	1.03782	1.19511	1.1327	1.0888	1.13444	1.05315	1.07583	1.05301	1.00466	1.03906	1.07178	1.02323	1.13783	1.11907	1.1423	1.05307	1.09553	1.06347	1.03116	1.06896	1.08541	1.06467	1.12004	1.12882	1.07186	1.05717	1.09861	1.04025	1.08077
									19.535	1.16285	1.19738	1.17624	1.15258	1.17082	1.04741	1.05806	1.03816	0.977967	1.04059	1.05189	1.03823	1.19504	1.13269	1.08886	1.13452	1.05321	1.0759	1.05314	1.00477	1.03923	1.07199	1.0235	1.13777	1.11915	1.1424	1.0531	1.09553	1.06355	1.03123	1.06913	1.08556	1.06487	1.12013	1.12891	1.07191	1.05723	1.09873	1.04034	1.08095
									19.5488	1.16276	1.19729	1.17631	1.15259	1.17087	1.04746	1.05809	1.03827	0.97813	1.04079	1.05207	1.03864	1.19497	1.13268	1.08891	1.13461	1.05326	1.07597	1.05327	1.00488	1.0394	1.07219	1.02376	1.13772	1.11923	1.1425	1.05313	1.09554	1.06362	1.03131	1.0693	1.08572	1.06508	1.12021	1.129	1.07197	1.05728	1.09886	1.04044	1.08114
									19.5626	1.16268	1.1972	1.17639	1.15259	1.17092	1.04751	1.05811	1.03837	0.978294	1.04099	1.05226	1.03906	1.19489	1.13267	1.08897	1.13469	1.05331	1.07603	1.0534	1.00499	1.03957	1.07239	1.02403	1.13766	1.1193	1.1426	1.05316	1.09554	1.0637	1.03138	1.06947	1.08587	1.06529	1.1203	1.12908	1.07203	1.05734	1.09899	1.04053	1.08132
									19.5765	1.16259	1.19711	1.17646	1.15259	1.17097	1.04756	1.05813	1.03848	0.978457	1.04119	1.05244	1.03947	1.19482	1.13265	1.08902	1.13477	1.05337	1.0761	1.05353	1.00511	1.03974	1.07259	1.02429	1.13761	1.11938	1.1427	1.0532	1.09555	1.06378	1.03146	1.06964	1.08602	1.0655	1.12038	1.12917	1.07208	1.0574	1.09911	1.04063	1.0815
									19.5903	1.16251	1.19701	1.17653	1.1526	1.17102	1.04761	1.05816	1.03858	0.978621	1.04139	1.05263	1.03988	1.19475	1.13264	1.08908	1.13485	1.05342	1.07617	1.05366	1.00522	1.03991	1.0728	1.02456	1.13755	1.11946	1.1428	1.05323	1.09555	1.06385	1.03154	1.06982	1.08617	1.06571	1.12046	1.12925	1.07214	1.05745	1.09924	1.04073	1.08169
									19.6042	1.16242	1.19692	1.17661	1.1526	1.17107	1.04767	1.05818	1.03869	0.978785	1.04159	1.05281	1.0403	1.19467	1.13263	1.08913	1.13493	1.05348	1.07623	1.05379	1.00533	1.04008	1.073	1.02482	1.1375	1.11953	1.1429	1.05326	1.09556	1.06393	1.03161	1.06999	1.08632	1.06592	1.12055	1.12934	1.0722	1.05751	1.09937	1.04082	1.08187
									19.618	1.16234	1.19682	1.17668	1.1526	1.17112	1.04772	1.05821	1.0388	0.978949	1.04179	1.053	1.04071	1.1946	1.13262	1.08919	1.13501	1.05353	1.0763	1.05392	1.00545	1.04026	1.0732	1.02509	1.13744	1.11961	1.143	1.05329	1.09556	1.064	1.03169	1.07016	1.08647	1.06613	1.12063	1.12942	1.07225	1.05757	1.09949	1.04092	1.08206
									19.6319	1.16225	1.19673	1.17676	1.15261	1.17117	1.04777	1.05823	1.0389	0.979114	1.04199	1.05318	1.04113	1.19453	1.13261	1.08924	1.13509	1.05358	1.07637	1.05405	1.00556	1.04043	1.0734	1.02535	1.13739	1.11968	1.1431	1.05332	1.09557	1.06408	1.03176	1.07033	1.08662	1.06634	1.12071	1.12951	1.07231	1.05762	1.09962	1.04101	1.08224
									19.6457	1.16217	1.19663	1.17683	1.15261	1.17122	1.04782	1.05826	1.03901	0.979278	1.04219	1.05337	1.04154	1.19445	1.13259	1.08929	1.13517	1.05364	1.07643	1.05418	1.00568	1.0406	1.07361	1.02562	1.13733	1.11976	1.1432	1.05335	1.09557	1.06415	1.03184	1.07051	1.08677	1.06655	1.12079	1.12959	1.07237	1.05768	1.09975	1.04111	1.08242
									19.6596	1.16208	1.19654	1.1769	1.15261	1.17127	1.04787	1.05828	1.03911	0.979443	1.0424	1.05355	1.04196	1.19438	1.13258	1.08935	1.13525	1.05369	1.0765	1.05431	1.00579	1.04077	1.07381	1.02589	1.13728	1.11984	1.1433	1.05338	1.09558	1.06423	1.03192	1.07068	1.08692	1.06676	1.12088	1.12968	1.07242	1.05774	1.09988	1.04121	1.08261
									19.6734	1.16199	1.19644	1.17698	1.15262	1.17132	1.04792	1.05831	1.03922	0.979608	1.0426	1.05374	1.04237	1.1943	1.13257	1.0894	1.13532	1.05374	1.07657	1.05444	1.0059	1.04095	1.07401	1.02616	1.13722	1.11991	1.1434	1.05341	1.09558	1.06431	1.03199	1.07085	1.08708	1.06697	1.12096	1.12976	1.07248	1.05779	1.1	1.0413	1.08279
									19.6873	1.1619	1.19635	1.17705	1.15262	1.17137	1.04797	1.05833	1.03932	0.979774	1.0428	1.05392	1.04279	1.19423	1.13256	1.08946	1.1354	1.0538	1.07663	1.05457	1.00602	1.04112	1.07422	1.02642	1.13716	1.11999	1.1435	1.05344	1.09558	1.06438	1.03207	1.07103	1.08723	1.06718	1.12104	1.12985	1.07253	1.05785	1.10013	1.0414	1.08298
									19.7011	1.16182	1.19625	1.17712	1.15262	1.17141	1.04802	1.05836	1.03943	0.979939	1.043	1.05411	1.0432	1.19415	1.13254	1.08951	1.13548	1.05385	1.0767	1.0547	1.00613	1.04129	1.07442	1.02669	1.1371	1.12006	1.1436	1.05348	1.09559	1.06446	1.03214	1.0712	1.08738	1.06739	1.12113	1.12993	1.07259	1.05791	1.10026	1.0415	1.08316
									19.715	1.16173	1.19615	1.17719	1.15262	1.17146	1.04807	1.05838	1.03954	0.980105	1.0432	1.05429	1.04362	1.19408	1.13253	1.08956	1.13556	1.0539	1.07677	1.05483	1.00625	1.04146	1.07463	1.02696	1.13705	1.12014	1.1437	1.05351	1.09559	1.06453	1.03222	1.07137	1.08753	1.0676	1.12121	1.13002	1.07265	1.05796	1.10038	1.04159	1.08335
									19.7288	1.16164	1.19606	1.17727	1.15262	1.17151	1.04812	1.0584	1.03964	0.980271	1.0434	1.05448	1.04404	1.194	1.13252	1.08962	1.13564	1.05396	1.07683	1.05496	1.00636	1.04164	1.07483	1.02723	1.13699	1.12021	1.1438	1.05354	1.0956	1.06461	1.0323	1.07154	1.08768	1.06781	1.12129	1.1301	1.0727	1.05802	1.10051	1.04169	1.08353
									19.7427	1.16155	1.19596	1.17734	1.15262	1.17156	1.04817	1.05843	1.03975	0.980437	1.04361	1.05467	1.04446	1.19392	1.1325	1.08967	1.13572	1.05401	1.0769	1.05509	1.00648	1.04181	1.07503	1.02749	1.13693	1.12029	1.14389	1.05357	1.0956	1.06469	1.03237	1.07172	1.08783	1.06802	1.12137	1.13019	1.07276	1.05808	1.10064	1.04178	1.08372
									19.7565	1.16146	1.19586	1.17741	1.15263	1.17161	1.04822	1.05845	1.03985	0.980603	1.04381	1.05485	1.04487	1.19385	1.13249	1.08973	1.1358	1.05406	1.07697	1.05523	1.00659	1.04198	1.07524	1.02776	1.13687	1.12037	1.14399	1.0536	1.0956	1.06476	1.03245	1.07189	1.08798	1.06823	1.12146	1.13027	1.07282	1.05813	1.10076	1.04188	1.0839
									19.7704	1.16137	1.19576	1.17748	1.15263	1.17166	1.04828	1.05848	1.03996	0.98077	1.04401	1.05504	1.04529	1.19377	1.13247	1.08978	1.13588	1.05412	1.07703	1.05536	1.00671	1.04216	1.07544	1.02803	1.13682	1.12044	1.14409	1.05363	1.09561	1.06484	1.03253	1.07207	1.08814	1.06844	1.12154	1.13036	1.07287	1.05819	1.10089	1.04198	1.08409
									19.7842	1.16128	1.19567	1.17755	1.15263	1.1717	1.04833	1.0585	1.04007	0.980936	1.04421	1.05523	1.04571	1.19369	1.13246	1.08983	1.13596	1.05417	1.0771	1.05549	1.00682	1.04233	1.07565	1.0283	1.13676	1.12052	1.14419	1.05366	1.09561	1.06491	1.0326	1.07224	1.08829	1.06865	1.12162	1.13044	1.07293	1.05824	1.10102	1.04207	1.08427
									19.798	1.16119	1.19557	1.17763	1.15263	1.17175	1.04838	1.05852	1.04017	0.981103	1.04442	1.05541	1.04613	1.19361	1.13245	1.08989	1.13604	1.05422	1.07716	1.05562	1.00694	1.0425	1.07585	1.02857	1.1367	1.12059	1.14429	1.05369	1.09561	1.06499	1.03268	1.07241	1.08844	1.06886	1.1217	1.13052	1.07298	1.0583	1.10114	1.04217	1.08446
									19.8119	1.1611	1.19547	1.1777	1.15263	1.1718	1.04843	1.05855	1.04028	0.98127	1.04462	1.0556	1.04655	1.19354	1.13243	1.08994	1.13612	1.05428	1.07723	1.05575	1.00705	1.04268	1.07606	1.02884	1.13664	1.12067	1.14439	1.05372	1.09562	1.06506	1.03276	1.07259	1.08859	1.06907	1.12178	1.13061	1.07304	1.05836	1.10127	1.04227	1.08464
									19.8257	1.16101	1.19537	1.17777	1.15263	1.17185	1.04848	1.05857	1.04039	0.981438	1.04482	1.05579	1.04697	1.19346	1.13242	1.08999	1.13619	1.05433	1.0773	1.05588	1.00717	1.04285	1.07626	1.02911	1.13658	1.12074	1.14448	1.05375	1.09562	1.06514	1.03283	1.07276	1.08874	1.06929	1.12187	1.13069	1.0731	1.05841	1.1014	1.04236	1.08483
									19.8396	1.16092	1.19527	1.17784	1.15263	1.17189	1.04853	1.0586	1.04049	0.981605	1.04503	1.05597	1.04739	1.19338	1.1324	1.09005	1.13627	1.05439	1.07736	1.05601	1.00728	1.04302	1.07647	1.02938	1.13652	1.12082	1.14458	1.05378	1.09562	1.06522	1.03291	1.07293	1.08889	1.0695	1.12195	1.13078	1.07315	1.05847	1.10153	1.04246	1.08501
									19.8534	1.16083	1.19517	1.17791	1.15263	1.17194	1.04858	1.05862	1.0406	0.981773	1.04523	1.05616	1.04781	1.1933	1.13239	1.0901	1.13635	1.05444	1.07743	1.05614	1.0074	1.0432	1.07667	1.02965	1.13646	1.12089	1.14468	1.05381	1.09562	1.06529	1.03299	1.07311	1.08905	1.06971	1.12203	1.13086	1.07321	1.05853	1.10165	1.04256	1.0852
									19.8673	1.16074	1.19507	1.17798	1.15263	1.17199	1.04863	1.05864	1.04071	0.98194	1.04543	1.05635	1.04823	1.19322	1.13237	1.09015	1.13643	1.05449	1.0775	1.05628	1.00751	1.04337	1.07688	1.02992	1.1364	1.12097	1.14478	1.05384	1.09563	1.06537	1.03306	1.07328	1.0892	1.06992	1.12211	1.13094	1.07326	1.05858	1.10178	1.04266	1.08538
									19.8811	1.16065	1.19497	1.17805	1.15263	1.17203	1.04868	1.05867	1.04081	0.982108	1.04564	1.05654	1.04866	1.19314	1.13236	1.09021	1.13651	1.05455	1.07756	1.05641	1.00763	1.04355	1.07708	1.03019	1.13634	1.12104	1.14488	1.05387	1.09563	1.06544	1.03314	1.07346	1.08935	1.07013	1.12219	1.13103	1.07332	1.05864	1.10191	1.04275	1.08557
									19.895	1.16056	1.19487	1.17812	1.15263	1.17208	1.04873	1.05869	1.04092	0.982277	1.04584	1.05672	1.04908	1.19306	1.13234	1.09026	1.13659	1.0546	1.07763	1.05654	1.00775	1.04372	1.07729	1.03046	1.13628	1.12112	1.14497	1.05391	1.09563	1.06552	1.03322	1.07363	1.0895	1.07035	1.12228	1.13111	1.07338	1.05869	1.10203	1.04285	1.08575
									19.9088	1.16046	1.19476	1.17819	1.15263	1.17213	1.04878	1.05871	1.04103	0.982445	1.04605	1.05691	1.0495	1.19298	1.13232	1.09031	1.13666	1.05465	1.0777	1.05667	1.00786	1.0439	1.07749	1.03073	1.13622	1.12119	1.14507	1.05394	1.09563	1.06559	1.03329	1.0738	1.08965	1.07056	1.12236	1.1312	1.07343	1.05875	1.10216	1.04295	1.08594
									19.9227	1.16037	1.19466	1.17826	1.15263	1.17217	1.04883	1.05874	1.04113	0.982613	1.04625	1.0571	1.04992	1.1929	1.13231	1.09037	1.13674	1.05471	1.07776	1.0568	1.00798	1.04407	1.0777	1.031	1.13616	1.12126	1.14517	1.05397	1.09564	1.06567	1.03337	1.07398	1.08981	1.07077	1.12244	1.13128	1.07349	1.05881	1.10229	1.04304	1.08613
									19.9365	1.16028	1.19456	1.17833	1.15263	1.17222	1.04888	1.05876	1.04124	0.982782	1.04646	1.05729	1.05034	1.19282	1.13229	1.09042	1.13682	1.05476	1.07783	1.05693	1.00809	1.04425	1.0779	1.03128	1.1361	1.12134	1.14527	1.054	1.09564	1.06575	1.03345	1.07415	1.08996	1.07098	1.12252	1.13136	1.07354	1.05886	1.10241	1.04314	1.08631
									19.9504	1.16019	1.19446	1.1784	1.15263	1.17226	1.04893	1.05878	1.04135	0.982951	1.04666	1.05747	1.05077	1.19274	1.13228	1.09047	1.1369	1.05481	1.07789	1.05706	1.00821	1.04442	1.07811	1.03155	1.13604	1.12141	1.14537	1.05403	1.09564	1.06582	1.03353	1.07433	1.09011	1.07119	1.1226	1.13145	1.0736	1.05892	1.10254	1.04324	1.0865
									19.9642	1.16009	1.19435	1.17847	1.15262	1.17231	1.04898	1.05881	1.04146	0.98312	1.04686	1.05766	1.05119	1.19266	1.13226	1.09052	1.13698	1.05487	1.07796	1.0572	1.00833	1.0446	1.07831	1.03182	1.13598	1.12149	1.14546	1.05406	1.09564	1.0659	1.0336	1.0745	1.09026	1.07141	1.12268	1.13153	1.07366	1.05898	1.10267	1.04334	1.08668
									19.9781	1.16	1.19425	1.17854	1.15262	1.17236	1.04904	1.05883	1.04156	0.983289	1.04707	1.05785	1.05162	1.19257	1.13224	1.09058	1.13705	1.05492	1.07803	1.05733	1.00844	1.04477	1.07852	1.03209	1.13592	1.12156	1.14556	1.05409	1.09564	1.06597	1.03368	1.07468	1.09042	1.07162	1.12277	1.13161	1.07371	1.05903	1.1028	1.04343	1.08687
									19.9919	1.1599	1.19415	1.17861	1.15262	1.1724	1.04909	1.05885	1.04167	0.983459	1.04727	1.05804	1.05204	1.19249	1.13223	1.09063	1.13713	1.05497	1.07809	1.05746	1.00856	1.04495	1.07873	1.03236	1.13585	1.12164	1.14566	1.05412	1.09565	1.06605	1.03376	1.07485	1.09057	1.07183	1.12285	1.1317	1.07377	1.05909	1.10292	1.04353	1.08706
									20.0058	1.15981	1.19405	1.17868	1.15262	1.17245	1.04914	1.05888	1.04178	0.983628	1.04748	1.05823	1.05246	1.19241	1.13221	1.09068	1.13721	1.05503	1.07816	1.05759	1.00868	1.04512	1.07893	1.03264	1.13579	1.12171	1.14576	1.05415	1.09565	1.06612	1.03383	1.07503	1.09072	1.07205	1.12293	1.13178	1.07382	1.05914	1.10305	1.04363	1.08724
									20.0196	1.15972	1.19394	1.17875	1.15262	1.17249	1.04919	1.0589	1.04188	0.983798	1.04768	1.05842	1.05289	1.19233	1.13219	1.09074	1.13729	1.05508	1.07822	1.05772	1.00879	1.0453	1.07914	1.03291	1.13573	1.12178	1.14585	1.05418	1.09565	1.0662	1.03391	1.0752	1.09087	1.07226	1.12301	1.13186	1.07388	1.0592	1.10318	1.04373	1.08743
									20.0335	1.15962	1.19384	1.17882	1.15262	1.17254	1.04924	1.05892	1.04199	0.983968	1.04789	1.0586	1.05331	1.19224	1.13218	1.09079	1.13736	1.05513	1.07829	1.05786	1.00891	1.04547	1.07934	1.03318	1.13567	1.12186	1.14595	1.05421	1.09565	1.06628	1.03399	1.07538	1.09103	1.07247	1.12309	1.13195	1.07393	1.05926	1.1033	1.04382	1.08762
									20.0473	1.15953	1.19373	1.17889	1.15261	1.17258	1.04929	1.05895	1.0421	0.984138	1.0481	1.05879	1.05374	1.19216	1.13216	1.09084	1.13744	1.05519	1.07836	1.05799	1.00903	1.04565	1.07955	1.03346	1.13561	1.12193	1.14605	1.05424	1.09565	1.06635	1.03407	1.07555	1.09118	1.07269	1.12317	1.13203	1.07399	1.05931	1.10343	1.04392	1.0878
									20.0611	1.15943	1.19363	1.17896	1.15261	1.17263	1.04934	1.05897	1.04221	0.984308	1.0483	1.05898	1.05416	1.19208	1.13214	1.09089	1.13752	1.05524	1.07842	1.05812	1.00914	1.04582	1.07976	1.03373	1.13554	1.12201	1.14614	1.05427	1.09565	1.06643	1.03414	1.07573	1.09133	1.0729	1.12325	1.13211	1.07404	1.05937	1.10356	1.04402	1.08799
									20.075	1.15934	1.19352	1.17903	1.15261	1.17267	1.04939	1.05899	1.04231	0.984479	1.04851	1.05917	1.05459	1.19199	1.13212	1.09095	1.1376	1.05529	1.07849	1.05825	1.00926	1.046	1.07996	1.034	1.13548	1.12208	1.14624	1.0543	1.09565	1.0665	1.03422	1.0759	1.09148	1.07311	1.12334	1.1322	1.0741	1.05942	1.10368	1.04412	1.08818
									20.0888	1.15924	1.19342	1.1791	1.15261	1.17272	1.04944	1.05902	1.04242	0.984649	1.04871	1.05936	1.05502	1.19191	1.13211	1.091	1.13767	1.05535	1.07855	1.05839	1.00938	1.04618	1.08017	1.03428	1.13542	1.12215	1.14634	1.05433	1.09566	1.06658	1.0343	1.07608	1.09164	1.07333	1.12342	1.13228	1.07416	1.05948	1.10381	1.04421	1.08836
									20.1027	1.15915	1.19331	1.17917	1.1526	1.17276	1.04949	1.05904	1.04253	0.98482	1.04892	1.05955	1.05544	1.19183	1.13209	1.09105	1.13775	1.0554	1.07862	1.05852	1.00949	1.04635	1.08038	1.03455	1.13535	1.12223	1.14644	1.05436	1.09566	1.06665	1.03438	1.07625	1.09179	1.07354	1.1235	1.13236	1.07421	1.05954	1.10394	1.04431	1.08855
									20.1165	1.15905	1.19321	1.17924	1.1526	1.1728	1.04954	1.05906	1.04264	0.984991	1.04912	1.05974	1.05587	1.19174	1.13207	1.0911	1.13783	1.05545	1.07869	1.05865	1.00961	1.04653	1.08058	1.03483	1.13529	1.1223	1.14653	1.05439	1.09566	1.06673	1.03445	1.07643	1.09194	1.07375	1.12358	1.13244	1.07427	1.05959	1.10407	1.04441	1.08874
									20.1304	1.15896	1.1931	1.17931	1.1526	1.17285	1.04959	1.05909	1.04274	0.985161	1.04933	1.05993	1.0563	1.19166	1.13205	1.09116	1.13791	1.05551	1.07875	1.05878	1.00973	1.0467	1.08079	1.0351	1.13523	1.12238	1.14663	1.05442	1.09566	1.06681	1.03453	1.07661	1.09209	1.07397	1.12366	1.13253	1.07432	1.05965	1.10419	1.04451	1.08892
									20.1442	1.15886	1.19299	1.17938	1.15259	1.17289	1.04964	1.05911	1.04285	0.985333	1.04954	1.06012	1.05673	1.19157	1.13203	1.09121	1.13798	1.05556	1.07882	1.05892	1.00985	1.04688	1.081	1.03537	1.13516	1.12245	1.14673	1.05445	1.09566	1.06688	1.03461	1.07678	1.09225	1.07418	1.12374	1.13261	1.07438	1.0597	1.10432	1.0446	1.08911
									20.1581	1.15876	1.19289	1.17944	1.15259	1.17294	1.04969	1.05913	1.04296	0.985504	1.04974	1.06031	1.05715	1.19149	1.13202	1.09126	1.13806	1.05561	1.07888	1.05905	1.00996	1.04706	1.08121	1.03565	1.1351	1.12252	1.14682	1.05448	1.09566	1.06696	1.03469	1.07696	1.0924	1.0744	1.12382	1.13269	1.07443	1.05976	1.10445	1.0447	1.0893
									20.1719	1.15867	1.19278	1.17951	1.15259	1.17298	1.04974	1.05915	1.04307	0.985675	1.04995	1.0605	1.05758	1.1914	1.132	1.09131	1.13814	1.05567	1.07895	1.05918	1.01008	1.04723	1.08141	1.03592	1.13504	1.1226	1.14692	1.05451	1.09566	1.06703	1.03476	1.07713	1.09255	1.07461	1.1239	1.13278	1.07449	1.05982	1.10457	1.0448	1.08948
									20.1858	1.15857	1.19267	1.17958	1.15258	1.17302	1.04979	1.05918	1.04318	0.985847	1.05016	1.06069	1.05801	1.19132	1.13198	1.09137	1.13821	1.05572	1.07902	1.05931	1.0102	1.04741	1.08162	1.0362	1.13497	1.12267	1.14702	1.05454	1.09566	1.06711	1.03484	1.07731	1.09271	1.07483	1.12398	1.13286	1.07454	1.05987	1.1047	1.0449	1.08967
									20.1996	1.15847	1.19257	1.17965	1.15258	1.17307	1.04984	1.0592	1.04328	0.986018	1.05036	1.06088	1.05844	1.19123	1.13196	1.09142	1.13829	1.05577	1.07908	1.05945	1.01032	1.04759	1.08183	1.03647	1.13491	1.12274	1.14711	1.05457	1.09566	1.06719	1.03492	1.07748	1.09286	1.07504	1.12406	1.13294	1.0746	1.05993	1.10483	1.045	1.08986
									20.2135	1.15838	1.19246	1.17972	1.15258	1.17311	1.0499	1.05922	1.04339	0.98619	1.05057	1.06107	1.05887	1.19115	1.13194	1.09147	1.13837	1.05582	1.07915	1.05958	1.01044	1.04776	1.08203	1.03675	1.13484	1.12282	1.14721	1.0546	1.09566	1.06726	1.035	1.07766	1.09301	1.07525	1.12414	1.13302	1.07465	1.05998	1.10496	1.04509	1.09005
									20.2273	1.15828	1.19235	1.17978	1.15257	1.17316	1.04995	1.05925	1.0435	0.986362	1.05078	1.06126	1.0593	1.19106	1.13192	1.09152	1.13844	1.05588	1.07921	1.05971	1.01055	1.04794	1.08224	1.03703	1.13478	1.12289	1.14731	1.05463	1.09566	1.06734	1.03507	1.07784	1.09316	1.07547	1.12422	1.13311	1.07471	1.06004	1.10508	1.04519	1.09023
									20.2412	1.15818	1.19224	1.17985	1.15257	1.1732	1.05	1.05927	1.04361	0.986534	1.05098	1.06145	1.05973	1.19097	1.1319	1.09157	1.13852	1.05593	1.07928	1.05984	1.01067	1.04812	1.08245	1.0373	1.13471	1.12296	1.1474	1.05466	1.09566	1.06741	1.03515	1.07801	1.09332	1.07568	1.1243	1.13319	1.07476	1.0601	1.10521	1.04529	1.09042
									20.255	1.15808	1.19214	1.17992	1.15256	1.17324	1.05005	1.05929	1.04371	0.986707	1.05119	1.06164	1.06015	1.19089	1.13188	1.09163	1.1386	1.05598	1.07934	1.05998	1.01079	1.0483	1.08266	1.03758	1.13465	1.12304	1.1475	1.05469	1.09566	1.06749	1.03523	1.07819	1.09347	1.0759	1.12439	1.13327	1.07482	1.06015	1.10534	1.04539	1.09061
									20.2689	1.15798	1.19203	1.17999	1.15256	1.17329	1.0501	1.05931	1.04382	0.986879	1.0514	1.06183	1.06058	1.1908	1.13186	1.09168	1.13867	1.05604	1.07941	1.06011	1.01091	1.04847	1.08287	1.03785	1.13458	1.12311	1.14759	1.05472	1.09566	1.06756	1.03531	1.07836	1.09362	1.07611	1.12447	1.13335	1.07487	1.06021	1.10546	1.04549	1.0908
									20.2827	1.15789	1.19192	1.18006	1.15255	1.17333	1.05015	1.05934	1.04393	0.987051	1.05161	1.06202	1.06101	1.19071	1.13184	1.09173	1.13875	1.05609	1.07948	1.06024	1.01103	1.04865	1.08307	1.03813	1.13452	1.12318	1.14769	1.05475	1.09566	1.06764	1.03538	1.07854	1.09378	1.07633	1.12455	1.13343	1.07493	1.06026	1.10559	1.04558	1.09098
									20.2965	1.15779	1.19181	1.18012	1.15255	1.17337	1.0502	1.05936	1.04404	0.987224	1.05181	1.06221	1.06145	1.19063	1.13183	1.09178	1.13882	1.05614	1.07954	1.06038	1.01115	1.04883	1.08328	1.03841	1.13445	1.12326	1.14779	1.05478	1.09566	1.06772	1.03546	1.07872	1.09393	1.07654	1.12463	1.13352	1.07499	1.06032	1.10572	1.04568	1.09117
									20.3104	1.15769	1.1917	1.18019	1.15255	1.17341	1.05025	1.05938	1.04415	0.987397	1.05202	1.0624	1.06188	1.19054	1.13181	1.09183	1.1389	1.0562	1.07961	1.06051	1.01126	1.049	1.08349	1.03868	1.13439	1.12333	1.14788	1.05481	1.09566	1.06779	1.03554	1.07889	1.09408	1.07676	1.12471	1.1336	1.07504	1.06038	1.10585	1.04578	1.09136
									20.3242	1.15759	1.19159	1.18026	1.15254	1.17346	1.0503	1.0594	1.04426	0.98757	1.05223	1.06259	1.06231	1.19045	1.13179	1.09189	1.13898	1.05625	1.07967	1.06064	1.01138	1.04918	1.0837	1.03896	1.13432	1.1234	1.14798	1.05484	1.09566	1.06787	1.03562	1.07907	1.09424	1.07697	1.12479	1.13368	1.0751	1.06043	1.10597	1.04588	1.09155
									20.3381	1.15749	1.19148	1.18032	1.15254	1.1735	1.05035	1.05943	1.04436	0.987743	1.05244	1.06278	1.06274	1.19036	1.13177	1.09194	1.13905	1.0563	1.07974	1.06078	1.0115	1.04936	1.08391	1.03924	1.13426	1.12347	1.14808	1.05487	1.09566	1.06794	1.0357	1.07925	1.09439	1.07719	1.12487	1.13376	1.07515	1.06049	1.1061	1.04598	1.09174
									20.3519	1.15739	1.19137	1.18039	1.15253	1.17354	1.0504	1.05945	1.04447	0.987916	1.05264	1.06297	1.06317	1.19028	1.13175	1.09199	1.13913	1.05636	1.0798	1.06091	1.01162	1.04954	1.08411	1.03951	1.13419	1.12355	1.14817	1.0549	1.09566	1.06802	1.03577	1.07942	1.09454	1.07741	1.12495	1.13384	1.07521	1.06054	1.10623	1.04607	1.09192
									20.3658	1.15729	1.19126	1.18046	1.15252	1.17358	1.05045	1.05947	1.04458	0.988089	1.05285	1.06316	1.0636	1.19019	1.13173	1.09204	1.13921	1.05641	1.07987	1.06104	1.01174	1.04972	1.08432	1.03979	1.13412	1.12362	1.14827	1.05493	1.09566	1.06809	1.03585	1.0796	1.0947	1.07762	1.12503	1.13393	1.07526	1.0606	1.10635	1.04617	1.09211
									20.3796	1.15719	1.19115	1.18053	1.15252	1.17363	1.0505	1.05949	1.04469	0.988262	1.05306	1.06335	1.06403	1.1901	1.13171	1.09209	1.13928	1.05646	1.07993	1.06118	1.01186	1.04989	1.08453	1.04007	1.13406	1.12369	1.14836	1.05496	1.09566	1.06817	1.03593	1.07978	1.09485	1.07784	1.12511	1.13401	1.07532	1.06065	1.10648	1.04627	1.0923
									20.3935	1.15709	1.19104	1.18059	1.15251	1.17367	1.05055	1.05952	1.0448	0.988436	1.05327	1.06354	1.06446	1.19001	1.13168	1.09215	1.13936	1.05652	1.08	1.06131	1.01198	1.05007	1.08474	1.04035	1.13399	1.12377	1.14846	1.05499	1.09566	1.06825	1.03601	1.07995	1.095	1.07805	1.12519	1.13409	1.07537	1.06071	1.10661	1.04637	1.09249
									20.4073	1.15699	1.19093	1.18066	1.15251	1.17371	1.0506	1.05954	1.04491	0.988609	1.05348	1.06373	1.0649	1.18992	1.13166	1.0922	1.13943	1.05657	1.08007	1.06144	1.0121	1.05025	1.08495	1.04062	1.13393	1.12384	1.14855	1.05502	1.09566	1.06832	1.03609	1.08013	1.09516	1.07827	1.12527	1.13417	1.07543	1.06077	1.10674	1.04647	1.09268
									20.4212	1.15689	1.19082	1.18073	1.1525	1.17375	1.05065	1.05956	1.04501	0.988783	1.05368	1.06392	1.06533	1.18983	1.13164	1.09225	1.13951	1.05662	1.08013	1.06158	1.01221	1.05043	1.08516	1.0409	1.13386	1.12391	1.14865	1.05504	1.09566	1.0684	1.03616	1.08031	1.09531	1.07848	1.12535	1.13425	1.07548	1.06082	1.10686	1.04657	1.09286
									20.435	1.15679	1.19071	1.18079	1.1525	1.17379	1.0507	1.05958	1.04512	0.988957	1.05389	1.06411	1.06576	1.18974	1.13162	1.0923	1.13959	1.05667	1.0802	1.06171	1.01233	1.05061	1.08537	1.04118	1.13379	1.12398	1.14875	1.05507	1.09566	1.06847	1.03624	1.08048	1.09546	1.0787	1.12543	1.13434	1.07554	1.06088	1.10699	1.04667	1.09305
									20.4489	1.15669	1.1906	1.18086	1.15249	1.17384	1.05075	1.0596	1.04523	0.989131	1.0541	1.06431	1.06619	1.18965	1.1316	1.09235	1.13966	1.05673	1.08026	1.06184	1.01245	1.05078	1.08557	1.04146	1.13373	1.12406	1.14884	1.0551	1.09566	1.06855	1.03632	1.08066	1.09562	1.07892	1.12551	1.13442	1.07559	1.06093	1.10712	1.04676	1.09324
									20.4627	1.15659	1.19049	1.18093	1.15248	1.17388	1.0508	1.05963	1.04534	0.989305	1.05431	1.0645	1.06663	1.18956	1.13158	1.0924	1.13974	1.05678	1.08033	1.06198	1.01257	1.05096	1.08578	1.04173	1.13366	1.12413	1.14894	1.05513	1.09565	1.06862	1.0364	1.08084	1.09577	1.07913	1.12559	1.1345	1.07565	1.06099	1.10725	1.04686	1.09343
									20.4766	1.15649	1.19038	1.18099	1.15248	1.17392	1.05086	1.05965	1.04545	0.989479	1.05452	1.06469	1.06706	1.18947	1.13156	1.09246	1.13981	1.05683	1.08039	1.06211	1.01269	1.05114	1.08599	1.04201	1.13359	1.1242	1.14903	1.05516	1.09565	1.0687	1.03648	1.08102	1.09592	1.07935	1.12567	1.13458	1.0757	1.06105	1.10737	1.04696	1.09362
									20.4904	1.15639	1.19026	1.18106	1.15247	1.17396	1.05091	1.05967	1.04556	0.989653	1.05473	1.06488	1.06749	1.18939	1.13154	1.09251	1.13989	1.05689	1.08046	1.06224	1.01281	1.05132	1.0862	1.04229	1.13352	1.12427	1.14913	1.05519	1.09565	1.06878	1.03655	1.08119	1.09608	1.07956	1.12575	1.13466	1.07576	1.0611	1.1075	1.04706	1.09381
									20.5043	1.15629	1.19015	1.18112	1.15247	1.174	1.05096	1.05969	1.04567	0.989828	1.05494	1.06507	1.06793	1.1893	1.13152	1.09256	1.13996	1.05694	1.08052	1.06238	1.01293	1.0515	1.08641	1.04257	1.13346	1.12435	1.14922	1.05522	1.09565	1.06885	1.03663	1.08137	1.09623	1.07978	1.12583	1.13474	1.07581	1.06116	1.10763	1.04716	1.09399
									20.5181	1.15619	1.19004	1.18119	1.15246	1.17404	1.05101	1.05972	1.04578	0.990002	1.05515	1.06526	1.06836	1.1892	1.1315	1.09261	1.14004	1.05699	1.08059	1.06251	1.01305	1.05168	1.08662	1.04285	1.13339	1.12442	1.14932	1.05525	1.09565	1.06893	1.03671	1.08155	1.09638	1.08	1.12591	1.13482	1.07587	1.06121	1.10775	1.04726	1.09418
									20.5319	1.15609	1.18993	1.18126	1.15245	1.17408	1.05106	1.05974	1.04588	0.990177	1.05535	1.06545	1.0688	1.18911	1.13148	1.09266	1.14011	1.05705	1.08066	1.06264	1.01317	1.05185	1.08683	1.04313	1.13332	1.12449	1.14942	1.05528	1.09565	1.069	1.03679	1.08172	1.09654	1.08021	1.12599	1.13491	1.07592	1.06127	1.10788	1.04736	1.09437
									20.5458	1.15599	1.18982	1.18132	1.15245	1.17413	1.05111	1.05976	1.04599	0.990351	1.05556	1.06565	1.06923	1.18902	1.13145	1.09271	1.14019	1.0571	1.08072	1.06278	1.01329	1.05203	1.08704	1.04341	1.13325	1.12456	1.14951	1.05531	1.09565	1.06908	1.03687	1.0819	1.09669	1.08043	1.12607	1.13499	1.07597	1.06132	1.10801	1.04745	1.09456
									20.5596	1.15589	1.1897	1.18139	1.15244	1.17417	1.05116	1.05978	1.0461	0.990526	1.05577	1.06584	1.06967	1.18893	1.13143	1.09276	1.14027	1.05715	1.08079	1.06291	1.01341	1.05221	1.08725	1.04369	1.13319	1.12464	1.14961	1.05534	1.09565	1.06915	1.03694	1.08208	1.09685	1.08065	1.12615	1.13507	1.07603	1.06138	1.10814	1.04755	1.09475
									20.5735	1.15578	1.18959	1.18145	1.15243	1.17421	1.05121	1.0598	1.04621	0.990701	1.05598	1.06603	1.0701	1.18884	1.13141	1.09282	1.14034	1.05721	1.08085	1.06305	1.01353	1.05239	1.08746	1.04396	1.13312	1.12471	1.1497	1.05537	1.09564	1.06923	1.03702	1.08226	1.097	1.08086	1.12623	1.13515	1.07608	1.06144	1.10826	1.04765	1.09494
									20.5873	1.15568	1.18948	1.18152	1.15243	1.17425	1.05126	1.05983	1.04632	0.990876	1.05619	1.06622	1.07053	1.18875	1.13139	1.09287	1.14042	1.05726	1.08092	1.06318	1.01365	1.05257	1.08766	1.04424	1.13305	1.12478	1.1498	1.0554	1.09564	1.06931	1.0371	1.08243	1.09715	1.08108	1.12631	1.13523	1.07614	1.06149	1.10839	1.04775	1.09513
									20.6012	1.15558	1.18936	1.18159	1.15242	1.17429	1.05131	1.05985	1.04643	0.991051	1.0564	1.06641	1.07097	1.18866	1.13137	1.09292	1.14049	1.05731	1.08098	1.06331	1.01377	1.05275	1.08787	1.04452	1.13298	1.12485	1.14989	1.05543	1.09564	1.06938	1.03718	1.08261	1.09731	1.0813	1.12639	1.13531	1.07619	1.06155	1.10852	1.04785	1.09532
									20.615	1.15548	1.18925	1.18165	1.15241	1.17433	1.05136	1.05987	1.04654	0.991226	1.05661	1.0666	1.0714	1.18857	1.13135	1.09297	1.14057	1.05736	1.08105	1.06345	1.01389	1.05293	1.08808	1.0448	1.13291	1.12493	1.14999	1.05546	1.09564	1.06946	1.03726	1.08279	1.09746	1.08151	1.12647	1.13539	1.07625	1.0616	1.10864	1.04795	1.0955
									20.6289	1.15538	1.18914	1.18172	1.15241	1.17437	1.05141	1.05989	1.04665	0.991401	1.05682	1.0668	1.07184	1.18848	1.13132	1.09302	1.14064	1.05742	1.08111	1.06358	1.01401	1.05311	1.08829	1.04508	1.13284	1.125	1.15008	1.05549	1.09564	1.06953	1.03734	1.08297	1.09761	1.08173	1.12654	1.13548	1.0763	1.06166	1.10877	1.04805	1.09569
									20.6427	1.15527	1.18902	1.18178	1.1524	1.17441	1.05146	1.05991	1.04676	0.991576	1.05703	1.06699	1.07228	1.18839	1.1313	1.09307	1.14072	1.05747	1.08118	1.06372	1.01413	1.05329	1.0885	1.04536	1.13278	1.12507	1.15018	1.05552	1.09564	1.06961	1.03741	1.08314	1.09777	1.08195	1.12662	1.13556	1.07636	1.06171	1.1089	1.04815	1.09588
									20.6566	1.15517	1.18891	1.18185	1.15239	1.17445	1.05151	1.05994	1.04686	0.991752	1.05724	1.06718	1.07271	1.1883	1.13128	1.09312	1.14079	1.05752	1.08124	1.06385	1.01425	1.05346	1.08871	1.04564	1.13271	1.12514	1.15027	1.05554	1.09563	1.06968	1.03749	1.08332	1.09792	1.08216	1.1267	1.13564	1.07641	1.06177	1.10903	1.04824	1.09607
									20.6704	1.15507	1.1888	1.18191	1.15238	1.17449	1.05156	1.05996	1.04697	0.991927	1.05745	1.06737	1.07315	1.1882	1.13126	1.09317	1.14087	1.05758	1.08131	1.06398	1.01437	1.05364	1.08892	1.04592	1.13264	1.12521	1.15037	1.05557	1.09563	1.06976	1.03757	1.0835	1.09808	1.08238	1.12678	1.13572	1.07647	1.06183	1.10915	1.04834	1.09626
									20.6843	1.15497	1.18868	1.18198	1.15238	1.17453	1.05161	1.05998	1.04708	0.992103	1.05766	1.06757	1.07358	1.18811	1.13124	1.09323	1.14094	1.05763	1.08137	1.06412	1.01449	1.05382	1.08913	1.0462	1.13257	1.12529	1.15046	1.0556	1.09563	1.06984	1.03765	1.08368	1.09823	1.0826	1.12686	1.1358	1.07652	1.06188	1.10928	1.04844	1.09645
									20.6981	1.15486	1.18857	1.18204	1.15237	1.17457	1.05166	1.06	1.04719	0.992278	1.05787	1.06776	1.07402	1.18802	1.13121	1.09328	1.14102	1.05768	1.08144	1.06425	1.01461	1.054	1.08934	1.04648	1.1325	1.12536	1.15056	1.05563	1.09563	1.06991	1.03773	1.08385	1.09838	1.08282	1.12694	1.13588	1.07658	1.06194	1.10941	1.04854	1.09664
									20.712	1.15476	1.18845	1.18211	1.15236	1.17461	1.05171	1.06002	1.0473	0.992454	1.05808	1.06795	1.07446	1.18793	1.13119	1.09333	1.14109	1.05774	1.0815	1.06439	1.01473	1.05418	1.08955	1.04676	1.13243	1.12543	1.15065	1.05566	1.09563	1.06999	1.03781	1.08403	1.09854	1.08303	1.12702	1.13596	1.07663	1.06199	1.10954	1.04864	1.09683
									20.7258	1.15466	1.18834	1.18217	1.15235	1.17466	1.05176	1.06005	1.04741	0.99263	1.05829	1.06814	1.07489	1.18783	1.13117	1.09338	1.14117	1.05779	1.08157	1.06452	1.01485	1.05436	1.08976	1.04704	1.13236	1.1255	1.15075	1.05569	1.09563	1.07006	1.03788	1.08421	1.09869	1.08325	1.1271	1.13604	1.07669	1.06205	1.10966	1.04874	1.09702
									20.7397	1.15455	1.18823	1.18224	1.15235	1.1747	1.05181	1.06007	1.04752	0.992806	1.0585	1.06833	1.07533	1.18774	1.13115	1.09343	1.14124	1.05784	1.08164	1.06465	1.01497	1.05454	1.08997	1.04732	1.13229	1.12557	1.15084	1.05572	1.09562	1.07014	1.03796	1.08439	1.09885	1.08347	1.12718	1.13612	1.07674	1.06211	1.10979	1.04884	1.09721
									20.7535	1.15445	1.18811	1.1823	1.15234	1.17474	1.05186	1.06009	1.04763	0.992981	1.05871	1.06853	1.07577	1.18765	1.13112	1.09348	1.14132	1.05789	1.0817	1.06479	1.01509	1.05472	1.09018	1.0476	1.13223	1.12565	1.15094	1.05575	1.09562	1.07021	1.03804	1.08457	1.099	1.08368	1.12726	1.1362	1.0768	1.06216	1.10992	1.04894	1.0974
									20.7674	1.15435	1.188	1.18237	1.15233	1.17478	1.05191	1.06011	1.04774	0.993157	1.05892	1.06872	1.0762	1.18756	1.1311	1.09353	1.14139	1.05795	1.08177	1.06492	1.01521	1.0549	1.09039	1.04788	1.13216	1.12572	1.15103	1.05578	1.09562	1.07029	1.03812	1.08474	1.09915	1.0839	1.12734	1.13629	1.07685	1.06222	1.11004	1.04904	1.09758
									20.7812	1.15424	1.18788	1.18243	1.15232	1.17482	1.05196	1.06013	1.04785	0.993334	1.05913	1.06891	1.07664	1.18746	1.13108	1.09358	1.14147	1.058	1.08183	1.06506	1.01533	1.05508	1.0906	1.04817	1.13209	1.12579	1.15113	1.05581	1.09562	1.07037	1.0382	1.08492	1.09931	1.08412	1.12742	1.13637	1.07691	1.06227	1.11017	1.04913	1.09777
									20.795	1.15414	1.18777	1.1825	1.15231	1.17486	1.05202	1.06015	1.04796	0.99351	1.05934	1.06911	1.07708	1.18737	1.13106	1.09363	1.14154	1.05805	1.0819	1.06519	1.01545	1.05526	1.09081	1.04845	1.13202	1.12586	1.15122	1.05584	1.09562	1.07044	1.03828	1.0851	1.09946	1.08434	1.1275	1.13645	1.07696	1.06233	1.1103	1.04923	1.09796
									20.8089	1.15404	1.18765	1.18256	1.15231	1.1749	1.05207	1.06018	1.04807	0.993686	1.05955	1.0693	1.07751	1.18728	1.13103	1.09369	1.14162	1.05811	1.08196	1.06533	1.01557	1.05544	1.09102	1.04873	1.13195	1.12593	1.15132	1.05587	1.09561	1.07052	1.03836	1.08528	1.09962	1.08455	1.12758	1.13653	1.07701	1.06238	1.11043	1.04933	1.09815
									20.8227	1.15393	1.18754	1.18263	1.1523	1.17494	1.05212	1.0602	1.04817	0.993862	1.05976	1.06949	1.07795	1.18719	1.13101	1.09374	1.14169	1.05816	1.08203	1.06546	1.01569	1.05562	1.09123	1.04901	1.13188	1.12601	1.15141	1.05589	1.09561	1.07059	1.03843	1.08546	1.09977	1.08477	1.12766	1.13661	1.07707	1.06244	1.11055	1.04943	1.09834
									20.8366	1.15383	1.18742	1.18269	1.15229	1.17498	1.05217	1.06022	1.04828	0.994038	1.05997	1.06968	1.07839	1.18709	1.13099	1.09379	1.14177	1.05821	1.08209	1.06559	1.01581	1.0558	1.09144	1.04929	1.13181	1.12608	1.15151	1.05592	1.09561	1.07067	1.03851	1.08563	1.09992	1.08499	1.12773	1.13669	1.07712	1.06249	1.11068	1.04953	1.09853
									20.8504	1.15372	1.1873	1.18276	1.15228	1.17501	1.05222	1.06024	1.04839	0.994215	1.06018	1.06988	1.07883	1.187	1.13096	1.09384	1.14184	1.05827	1.08216	1.06573	1.01593	1.05598	1.09165	1.04957	1.13174	1.12615	1.1516	1.05595	1.09561	1.07074	1.03859	1.08581	1.10008	1.08521	1.12781	1.13677	1.07718	1.06255	1.11081	1.04963	1.09872
									20.8643	1.15362	1.18719	1.18282	1.15227	1.17505	1.05227	1.06026	1.0485	0.994391	1.06039	1.07007	1.07926	1.18691	1.13094	1.09389	1.14192	1.05832	1.08222	1.06586	1.01605	1.05616	1.09186	1.04985	1.13167	1.12622	1.1517	1.05598	1.0956	1.07082	1.03867	1.08599	1.10023	1.08543	1.12789	1.13685	1.07723	1.06261	1.11094	1.04973	1.09891
									20.8781	1.15352	1.18707	1.18289	1.15226	1.17509	1.05232	1.06028	1.04861	0.994568	1.0606	1.07026	1.0797	1.18681	1.13092	1.09394	1.14199	1.05837	1.08229	1.066	1.01617	1.05634	1.09207	1.05013	1.1316	1.12629	1.15179	1.05601	1.0956	1.0709	1.03875	1.08617	1.10039	1.08564	1.12797	1.13693	1.07729	1.06266	1.11106	1.04983	1.0991
									20.892	1.15341	1.18696	1.18295	1.15226	1.17513	1.05237	1.06031	1.04872	0.994744	1.06081	1.07045	1.08014	1.18672	1.13089	1.09399	1.14206	1.05842	1.08235	1.06613	1.01629	1.05652	1.09228	1.05041	1.13153	1.12636	1.15189	1.05604	1.0956	1.07097	1.03883	1.08635	1.10054	1.08586	1.12805	1.13701	1.07734	1.06272	1.11119	1.04993	1.09929
									20.9058	1.15331	1.18684	1.18302	1.15225	1.17517	1.05242	1.06033	1.04883	0.994921	1.06102	1.07065	1.08058	1.18662	1.13087	1.09404	1.14214	1.05848	1.08242	1.06627	1.01641	1.0567	1.09249	1.0507	1.13146	1.12644	1.15198	1.05607	1.0956	1.07105	1.03891	1.08652	1.1007	1.08608	1.12813	1.13709	1.0774	1.06277	1.11132	1.05003	1.09948
									20.9197	1.1532	1.18673	1.18308	1.15224	1.17521	1.05247	1.06035	1.04894	0.995098	1.06123	1.07084	1.08102	1.18653	1.13085	1.09409	1.14221	1.05853	1.08248	1.0664	1.01653	1.05688	1.0927	1.05098	1.13139	1.12651	1.15208	1.0561	1.09559	1.07112	1.03898	1.0867	1.10085	1.0863	1.12821	1.13717	1.07745	1.06283	1.11145	1.05013	1.09967
									20.9335	1.1531	1.18661	1.18315	1.15223	1.17525	1.05252	1.06037	1.04905	0.995275	1.06145	1.07103	1.08145	1.18644	1.13082	1.09414	1.14229	1.05858	1.08255	1.06654	1.01665	1.05706	1.09291	1.05126	1.13132	1.12658	1.15217	1.05613	1.09559	1.0712	1.03906	1.08688	1.101	1.08651	1.12829	1.13725	1.07751	1.06288	1.11157	1.05022	1.09986
									20.9474	1.15299	1.18649	1.18321	1.15222	1.17529	1.05257	1.06039	1.04916	0.995451	1.06166	1.07123	1.08189	1.18634	1.1308	1.09419	1.14236	1.05864	1.08261	1.06667	1.01677	1.05724	1.09313	1.05154	1.13125	1.12665	1.15227	1.05616	1.09559	1.07127	1.03914	1.08706	1.10116	1.08673	1.12837	1.13733	1.07756	1.06294	1.1117	1.05032	1.10005
									20.9612	1.15289	1.18638	1.18328	1.15221	1.17533	1.05262	1.06041	1.04927	0.995628	1.06187	1.07142	1.08233	1.18625	1.13078	1.09424	1.14244	1.05869	1.08268	1.0668	1.0169	1.05742	1.09334	1.05182	1.13118	1.12672	1.15236	1.05619	1.09559	1.07135	1.03922	1.08724	1.10131	1.08695	1.12845	1.13742	1.07761	1.063	1.11183	1.05042	1.10024
									20.9751	1.15278	1.18626	1.18334	1.1522	1.17537	1.05267	1.06044	1.04938	0.995805	1.06208	1.07161	1.08277	1.18615	1.13075	1.0943	1.14251	1.05874	1.08274	1.06694	1.01702	1.0576	1.09355	1.0521	1.13111	1.12679	1.15245	1.05621	1.09558	1.07143	1.0393	1.08742	1.10147	1.08717	1.12853	1.1375	1.07767	1.06305	1.11195	1.05052	1.10043
									20.9889	1.15268	1.18614	1.1834	1.1522	1.17541	1.05272	1.06046	1.04949	0.995982	1.06229	1.07181	1.08321	1.18606	1.13073	1.09435	1.14259	1.05879	1.08281	1.06707	1.01714	1.05778	1.09376	1.05239	1.13104	1.12687	1.15255	1.05624	1.09558	1.0715	1.03938	1.08759	1.10162	1.08739	1.1286	1.13758	1.07772	1.06311	1.11208	1.05062	1.10062
									21.0028	1.15257	1.18603	1.18347	1.15219	1.17545	1.05277	1.06048	1.0496	0.996159	1.0625	1.072	1.08365	1.18597	1.13071	1.0944	1.14266	1.05885	1.08287	1.06721	1.01726	1.05796	1.09397	1.05267	1.13097	1.12694	1.15264	1.05627	1.09558	1.07158	1.03946	1.08777	1.10177	1.08761	1.12868	1.13766	1.07778	1.06316	1.11221	1.05072	1.10081
									21.0166	1.15247	1.18591	1.18353	1.15218	1.17549	1.05282	1.0605	1.04971	0.996336	1.06271	1.07219	1.08409	1.18587	1.13068	1.09445	1.14273	1.0589	1.08294	1.06734	1.01738	1.05814	1.09418	1.05295	1.1309	1.12701	1.15274	1.0563	1.09558	1.07165	1.03953	1.08795	1.10193	1.08782	1.12876	1.13774	1.07783	1.06322	1.11234	1.05082	1.101
									21.0304	1.15236	1.18579	1.1836	1.15217	1.17553	1.05287	1.06052	1.04982	0.996513	1.06292	1.07239	1.08453	1.18578	1.13066	1.0945	1.14281	1.05895	1.083	1.06748	1.0175	1.05832	1.09439	1.05323	1.13082	1.12708	1.15283	1.05633	1.09557	1.07173	1.03961	1.08813	1.10208	1.08804	1.12884	1.13782	1.07789	1.06327	1.11246	1.05092	1.10119
									21.0443	1.15226	1.18568	1.18366	1.15216	1.17557	1.05292	1.06054	1.04993	0.996691	1.06313	1.07258	1.08497	1.18568	1.13064	1.09455	1.14288	1.05901	1.08307	1.06761	1.01762	1.0585	1.0946	1.05351	1.13075	1.12715	1.15293	1.05636	1.09557	1.0718	1.03969	1.08831	1.10224	1.08826	1.12892	1.1379	1.07794	1.06333	1.11259	1.05102	1.10138
									21.0581	1.15215	1.18556	1.18372	1.15215	1.17561	1.05297	1.06056	1.05004	0.996868	1.06334	1.07277	1.0854	1.18559	1.13061	1.0946	1.14296	1.05906	1.08313	1.06775	1.01774	1.05868	1.09481	1.0538	1.13068	1.12722	1.15302	1.05639	1.09557	1.07188	1.03977	1.08849	1.10239	1.08848	1.129	1.13798	1.078	1.06338	1.11272	1.05112	1.10157
									21.072	1.15205	1.18544	1.18379	1.15214	1.17564	1.05302	1.06059	1.05015	0.997045	1.06356	1.07297	1.08584	1.18549	1.13059	1.09465	1.14303	1.05911	1.0832	1.06788	1.01786	1.05886	1.09502	1.05408	1.13061	1.12729	1.15312	1.05642	1.09556	1.07196	1.03985	1.08867	1.10255	1.0887	1.12908	1.13806	1.07805	1.06344	1.11285	1.05122	1.10176
									21.0858	1.15194	1.18533	1.18385	1.15213	1.17568	1.05307	1.06061	1.05026	0.997222	1.06377	1.07316	1.08628	1.1854	1.13057	1.0947	1.14311	1.05916	1.08326	1.06802	1.01798	1.05904	1.09523	1.05436	1.13054	1.12737	1.15321	1.05645	1.09556	1.07203	1.03993	1.08884	1.1027	1.08891	1.12916	1.13814	1.0781	1.0635	1.11297	1.05132	1.10194
									21.0997	1.15184	1.18521	1.18392	1.15212	1.17572	1.05312	1.06063	1.05037	0.9974	1.06398	1.07335	1.08672	1.1853	1.13054	1.09475	1.14318	1.05922	1.08333	1.06815	1.0181	1.05922	1.09544	1.05464	1.13047	1.12744	1.1533	1.05648	1.09556	1.07211	1.04001	1.08902	1.10285	1.08913	1.12924	1.13822	1.07816	1.06355	1.1131	1.05142	1.10213
									21.1135	1.15173	1.18509	1.18398	1.15211	1.17576	1.05317	1.06065	1.05047	0.997577	1.06419	1.07355	1.08716	1.18521	1.13052	1.0948	1.14325	1.05927	1.08339	1.06829	1.01823	1.0594	1.09565	1.05493	1.1304	1.12751	1.1534	1.0565	1.09556	1.07218	1.04009	1.0892	1.10301	1.08935	1.12931	1.1383	1.07821	1.06361	1.11323	1.05152	1.10232
									21.1274	1.15163	1.18498	1.18404	1.15211	1.1758	1.05322	1.06067	1.05058	0.997754	1.0644	1.07374	1.0876	1.18511	1.13049	1.09485	1.14333	1.05932	1.08346	1.06842	1.01835	1.05958	1.09586	1.05521	1.13033	1.12758	1.15349	1.05653	1.09555	1.07226	1.04016	1.08938	1.10316	1.08957	1.12939	1.13838	1.07827	1.06366	1.11336	1.05161	1.10251
									21.1412	1.15152	1.18486	1.18411	1.1521	1.17584	1.05327	1.06069	1.05069	0.997932	1.06461	1.07393	1.08804	1.18502	1.13047	1.0949	1.1434	1.05938	1.08352	1.06855	1.01847	1.05976	1.09608	1.05549	1.13026	1.12765	1.15359	1.05656	1.09555	1.07233	1.04024	1.08956	1.10332	1.08979	1.12947	1.13846	1.07832	1.06372	1.11348	1.05171	1.1027
									21.1551	1.15141	1.18474	1.18417	1.15209	1.17588	1.05333	1.06071	1.0508	0.998109	1.06482	1.07413	1.08848	1.18492	1.13045	1.09495	1.14348	1.05943	1.08359	1.06869	1.01859	1.05994	1.09629	1.05577	1.13019	1.12772	1.15368	1.05659	1.09555	1.07241	1.04032	1.08974	1.10347	1.09001	1.12955	1.13854	1.07838	1.06377	1.11361	1.05181	1.10289
									21.1689	1.15131	1.18462	1.18424	1.15208	1.17592	1.05338	1.06074	1.05091	0.998287	1.06503	1.07432	1.08892	1.18483	1.13042	1.095	1.14355	1.05948	1.08365	1.06882	1.01871	1.06012	1.0965	1.05606	1.13012	1.12779	1.15378	1.05662	1.09554	1.07249	1.0404	1.08992	1.10363	1.09023	1.12963	1.13862	1.07843	1.06383	1.11374	1.05191	1.10308
									21.1828	1.1512	1.18451	1.1843	1.15207	1.17596	1.05343	1.06076	1.05102	0.998465	1.06525	1.07451	1.08936	1.18473	1.1304	1.09506	1.14363	1.05953	1.08372	1.06896	1.01883	1.0603	1.09671	1.05634	1.13004	1.12787	1.15387	1.05665	1.09554	1.07256	1.04048	1.09009	1.10378	1.09044	1.12971	1.1387	1.07848	1.06389	1.11386	1.05201	1.10327
									21.1966	1.1511	1.18439	1.18436	1.15206	1.17599	1.05348	1.06078	1.05113	0.998642	1.06546	1.07471	1.0898	1.18464	1.13037	1.09511	1.1437	1.05959	1.08378	1.06909	1.01895	1.06048	1.09692	1.05662	1.12997	1.12794	1.15397	1.05668	1.09554	1.07264	1.04056	1.09027	1.10394	1.09066	1.12979	1.13878	1.07854	1.06394	1.11399	1.05211	1.10346
									21.2105	1.15099	1.18427	1.18443	1.15205	1.17603	1.05353	1.0608	1.05124	0.99882	1.06567	1.0749	1.09024	1.18454	1.13035	1.09516	1.14377	1.05964	1.08385	1.06923	1.01907	1.06067	1.09713	1.0569	1.1299	1.12801	1.15406	1.05671	1.09553	1.07271	1.04064	1.09045	1.10409	1.09088	1.12987	1.13886	1.07859	1.064	1.11412	1.05221	1.10365
									21.2243	1.15089	1.18415	1.18449	1.15204	1.17607	1.05358	1.06082	1.05135	0.998997	1.06588	1.07509	1.09068	1.18445	1.13033	1.09521	1.14385	1.05969	1.08391	1.06936	1.0192	1.06085	1.09734	1.05719	1.12983	1.12808	1.15415	1.05674	1.09553	1.07279	1.04072	1.09063	1.10424	1.0911	1.12994	1.13894	1.07865	1.06405	1.11425	1.05231	1.10384
									21.2382	1.15078	1.18404	1.18456	1.15203	1.17611	1.05363	1.06084	1.05146	0.999175	1.06609	1.07529	1.09112	1.18435	1.1303	1.09526	1.14392	1.05975	1.08398	1.0695	1.01932	1.06103	1.09755	1.05747	1.12976	1.12815	1.15425	1.05676	1.09553	1.07286	1.04079	1.09081	1.1044	1.09132	1.13002	1.13902	1.0787	1.06411	1.11437	1.05241	1.10403
									21.252	1.15067	1.18392	1.18462	1.15202	1.17615	1.05368	1.06086	1.05157	0.999353	1.0663	1.07548	1.09156	1.18426	1.13028	1.09531	1.144	1.0598	1.08404	1.06963	1.01944	1.06121	1.09776	1.05775	1.12969	1.12822	1.15434	1.05679	1.09553	1.07294	1.04087	1.09099	1.10455	1.09154	1.1301	1.1391	1.07876	1.06416	1.1145	1.05251	1.10422
									21.2658	1.15057	1.1838	1.18468	1.15201	1.17619	1.05373	1.06088	1.05168	0.999531	1.06651	1.07567	1.092	1.18416	1.13025	1.09536	1.14407	1.05985	1.08411	1.06977	1.01956	1.06139	1.09797	1.05803	1.12962	1.12829	1.15444	1.05682	1.09552	1.07302	1.04095	1.09117	1.10471	1.09176	1.13018	1.13918	1.07881	1.06422	1.11463	1.05261	1.10441
									21.2797	1.15046	1.18368	1.18475	1.152	1.17623	1.05378	1.06091	1.05179	0.999708	1.06673	1.07587	1.09244	1.18407	1.13023	1.09541	1.14414	1.0599	1.08417	1.0699	1.01968	1.06157	1.09819	1.05832	1.12955	1.12836	1.15453	1.05685	1.09552	1.07309	1.04103	1.09134	1.10486	1.09197	1.13026	1.13926	1.07887	1.06427	1.11476	1.05271	1.1046
									21.2935	1.15036	1.18356	1.18481	1.15199	1.17627	1.05383	1.06093	1.0519	0.999886	1.06694	1.07606	1.09288	1.18397	1.1302	1.09546	1.14422	1.05996	1.08424	1.07004	1.0198	1.06175	1.0984	1.0586	1.12947	1.12844	1.15463	1.05688	1.09552	1.07317	1.04111	1.09152	1.10502	1.09219	1.13034	1.13934	1.07892	1.06433	1.11488	1.05281	1.10479
									21.3074	1.15025	1.18345	1.18487	1.15198	1.1763	1.05388	1.06095	1.05201	1.00006	1.06715	1.07626	1.09332	1.18387	1.13018	1.09551	1.14429	1.06001	1.0843	1.07017	1.01992	1.06193	1.09861	1.05888	1.1294	1.12851	1.15472	1.05691	1.09551	1.07324	1.04119	1.0917	1.10517	1.09241	1.13042	1.13942	1.07897	1.06439	1.11501	1.05291	1.10498
									21.3212	1.15014	1.18333	1.18494	1.15197	1.17634	1.05393	1.06097	1.05212	1.00024	1.06736	1.07645	1.09376	1.18378	1.13016	1.09556	1.14437	1.06006	1.08437	1.07031	1.02004	1.06211	1.09882	1.05917	1.12933	1.12858	1.15481	1.05694	1.09551	1.07332	1.04127	1.09188	1.10533	1.09263	1.1305	1.1395	1.07903	1.06444	1.11514	1.05301	1.10517
									21.3351	1.15004	1.18321	1.185	1.15196	1.17638	1.05398	1.06099	1.05223	1.00042	1.06757	1.07664	1.0942	1.18368	1.13013	1.09561	1.14444	1.06012	1.08443	1.07044	1.02017	1.06229	1.09903	1.05945	1.12926	1.12865	1.15491	1.05697	1.09551	1.07339	1.04135	1.09206	1.10548	1.09285	1.13057	1.13959	1.07908	1.0645	1.11527	1.05311	1.10536
									21.3489	1.14993	1.18309	1.18507	1.15195	1.17642	1.05403	1.06101	1.05234	1.0006	1.06778	1.07684	1.09464	1.18359	1.13011	1.09566	1.14451	1.06017	1.0845	1.07058	1.02029	1.06247	1.09924	1.05973	1.12919	1.12872	1.155	1.05699	1.0955	1.07347	1.04143	1.09224	1.10563	1.09307	1.13065	1.13967	1.07914	1.06455	1.11539	1.05321	1.10555
									21.3628	1.14982	1.18297	1.18513	1.15194	1.17646	1.05408	1.06103	1.05245	1.00078	1.068	1.07703	1.09509	1.18349	1.13008	1.09571	1.14459	1.06022	1.08456	1.07071	1.02041	1.06265	1.09945	1.06002	1.12912	1.12879	1.1551	1.05702	1.0955	1.07355	1.0415	1.09242	1.10579	1.09329	1.13073	1.13975	1.07919	1.06461	1.11552	1.0533	1.10575
									21.3766	1.14972	1.18286	1.18519	1.15193	1.1765	1.05413	1.06106	1.05256	1.00095	1.06821	1.07722	1.09553	1.1834	1.13006	1.09576	1.14466	1.06028	1.08463	1.07085	1.02053	1.06283	1.09966	1.0603	1.12905	1.12886	1.15519	1.05705	1.0955	1.07362	1.04158	1.0926	1.10594	1.09351	1.13081	1.13983	1.07925	1.06466	1.11565	1.0534	1.10594
									21.3905	1.14961	1.18274	1.18526	1.15192	1.17654	1.05418	1.06108	1.05267	1.00113	1.06842	1.07742	1.09597	1.1833	1.13003	1.09581	1.14474	1.06033	1.08469	1.07098	1.02065	1.06301	1.09988	1.06058	1.12897	1.12893	1.15528	1.05708	1.09549	1.0737	1.04166	1.09278	1.1061	1.09372	1.13089	1.13991	1.0793	1.06472	1.11578	1.0535	1.10613
									21.4043	1.14951	1.18262	1.18532	1.15191	1.17657	1.05423	1.0611	1.05278	1.00131	1.06863	1.07761	1.09641	1.1832	1.13001	1.09586	1.14481	1.06038	1.08476	1.07112	1.02077	1.0632	1.10009	1.06086	1.1289	1.12901	1.15538	1.05711	1.09549	1.07377	1.04174	1.09295	1.10625	1.09394	1.13097	1.13999	1.07935	1.06477	1.1159	1.0536	1.10632
									21.4182	1.1494	1.1825	1.18538	1.1519	1.17661	1.05428	1.06112	1.05289	1.00149	1.06884	1.07781	1.09685	1.18311	1.12998	1.09591	1.14488	1.06043	1.08482	1.07125	1.02089	1.06338	1.1003	1.06115	1.12883	1.12908	1.15547	1.05714	1.09549	1.07385	1.04182	1.09313	1.10641	1.09416	1.13105	1.14007	1.07941	1.06483	1.11603	1.0537	1.10651
									21.432	1.14929	1.18238	1.18545	1.1519	1.17665	1.05433	1.06114	1.053	1.00167	1.06906	1.078	1.09729	1.18301	1.12996	1.09596	1.14496	1.06049	1.08489	1.07139	1.02102	1.06356	1.10051	1.06143	1.12876	1.12915	1.15557	1.05717	1.09548	1.07392	1.0419	1.09331	1.10656	1.09438	1.13112	1.14015	1.07946	1.06489	1.11616	1.0538	1.1067
									21.4459	1.14919	1.18226	1.18551	1.15189	1.17669	1.05438	1.06116	1.05311	1.00184	1.06927	1.07819	1.09773	1.18292	1.12994	1.09602	1.14503	1.06054	1.08495	1.07152	1.02114	1.06374	1.10072	1.06171	1.12869	1.12922	1.15566	1.0572	1.09548	1.074	1.04198	1.09349	1.10672	1.0946	1.1312	1.14023	1.07952	1.06494	1.11628	1.0539	1.10689
									21.4597	1.14908	1.18215	1.18557	1.15188	1.17673	1.05443	1.06118	1.05322	1.00202	1.06948	1.07839	1.09817	1.18282	1.12991	1.09607	1.14511	1.06059	1.08502	1.07166	1.02126	1.06392	1.10093	1.062	1.12862	1.12929	1.15576	1.05723	1.09548	1.07408	1.04206	1.09367	1.10687	1.09482	1.13128	1.14031	1.07957	1.065	1.11641	1.054	1.10708
									21.4736	1.14897	1.18203	1.18564	1.15187	1.17677	1.05448	1.0612	1.05333	1.0022	1.06969	1.07858	1.09861	1.18272	1.12989	1.09612	1.14518	1.06064	1.08508	1.07179	1.02138	1.0641	1.10114	1.06228	1.12854	1.12936	1.15585	1.05725	1.09547	1.07415	1.04214	1.09385	1.10703	1.09504	1.13136	1.14039	1.07963	1.06505	1.11654	1.0541	1.10727
									21.4874	1.14887	1.18191	1.1857	1.15186	1.1768	1.05453	1.06123	1.05344	1.00238	1.0699	1.07877	1.09905	1.18263	1.12986	1.09617	1.14525	1.0607	1.08515	1.07193	1.0215	1.06428	1.10135	1.06256	1.12847	1.12943	1.15594	1.05728	1.09547	1.07423	1.04221	1.09403	1.10718	1.09526	1.13144	1.14047	1.07968	1.06511	1.11667	1.0542	1.10746
									21.5013	1.14876	1.18179	1.18576	1.15185	1.17684	1.05458	1.06125	1.05355	1.00256	1.07011	1.07897	1.09949	1.18253	1.12984	1.09622	1.14533	1.06075	1.08521	1.07206	1.02162	1.06446	1.10157	1.06285	1.1284	1.1295	1.15604	1.05731	1.09547	1.0743	1.04229	1.09421	1.10733	1.09547	1.13152	1.14055	1.07973	1.06516	1.11679	1.0543	1.10765
									21.5151	1.14865	1.18167	1.18583	1.15184	1.17688	1.05463	1.06127	1.05366	1.00273	1.07033	1.07916	1.09993	1.18244	1.12981	1.09627	1.1454	1.0608	1.08528	1.0722	1.02174	1.06464	1.10178	1.06313	1.12833	1.12957	1.15613	1.05734	1.09546	1.07438	1.04237	1.09439	1.10749	1.09569	1.1316	1.14063	1.07979	1.06522	1.11692	1.0544	1.10784
									21.5289	1.14855	1.18155	1.18589	1.15183	1.17692	1.05468	1.06129	1.05377	1.00291	1.07054	1.07936	1.10037	1.18234	1.12979	1.09632	1.14548	1.06086	1.08534	1.07233	1.02187	1.06482	1.10199	1.06341	1.12826	1.12965	1.15623	1.05737	1.09546	1.07445	1.04245	1.09456	1.10764	1.09591	1.13167	1.14071	1.07984	1.06527	1.11705	1.0545	1.10803
									21.5428	1.14844	1.18144	1.18595	1.15182	1.17696	1.05473	1.06131	1.05388	1.00309	1.07075	1.07955	1.10082	1.18224	1.12976	1.09637	1.14555	1.06091	1.08541	1.07247	1.02199	1.065	1.1022	1.0637	1.12819	1.12972	1.15632	1.0574	1.09546	1.07453	1.04253	1.09474	1.1078	1.09613	1.13175	1.14079	1.0799	1.06533	1.11718	1.0546	1.10822
									21.5566	1.14833	1.18132	1.18602	1.15181	1.177	1.05479	1.06133	1.05399	1.00327	1.07096	1.07974	1.10126	1.18215	1.12974	1.09642	1.14562	1.06096	1.08547	1.0726	1.02211	1.06519	1.10241	1.06398	1.12811	1.12979	1.15641	1.05743	1.09545	1.07461	1.04261	1.09492	1.10795	1.09635	1.13183	1.14087	1.07995	1.06539	1.1173	1.0547	1.10841
									21.5705	1.14823	1.1812	1.18608	1.1518	1.17703	1.05484	1.06135	1.0541	1.00345	1.07117	1.07994	1.1017	1.18205	1.12972	1.09647	1.1457	1.06101	1.08554	1.07274	1.02223	1.06537	1.10262	1.06426	1.12804	1.12986	1.15651	1.05746	1.09545	1.07468	1.04269	1.0951	1.10811	1.09657	1.13191	1.14095	1.08001	1.06544	1.11743	1.0548	1.1086
									21.5843	1.14812	1.18108	1.18614	1.15179	1.17707	1.05489	1.06137	1.05421	1.00362	1.07139	1.08013	1.10214	1.18195	1.12969	1.09652	1.14577	1.06107	1.0856	1.07287	1.02235	1.06555	1.10283	1.06455	1.12797	1.12993	1.1566	1.05748	1.09545	1.07476	1.04277	1.09528	1.10826	1.09679	1.13199	1.14103	1.08006	1.0655	1.11756	1.0549	1.10879
									21.5982	1.14801	1.18096	1.18621	1.15178	1.17711	1.05494	1.0614	1.05432	1.0038	1.0716	1.08033	1.10258	1.18186	1.12967	1.09657	1.14585	1.06112	1.08567	1.07301	1.02247	1.06573	1.10304	1.06483	1.1279	1.13	1.1567	1.05751	1.09544	1.07483	1.04285	1.09546	1.10842	1.09701	1.13207	1.14111	1.08011	1.06555	1.11769	1.055	1.10898
									21.612	1.14791	1.18084	1.18627	1.15177	1.17715	1.05499	1.06142	1.05443	1.00398	1.07181	1.08052	1.10302	1.18176	1.12964	1.09662	1.14592	1.06117	1.08573	1.07314	1.0226	1.06591	1.10326	1.06511	1.12783	1.13007	1.15679	1.05754	1.09544	1.07491	1.04292	1.09564	1.10857	1.09723	1.13215	1.14119	1.08017	1.06561	1.11781	1.0551	1.10917
									21.6259	1.1478	1.18072	1.18633	1.15176	1.17719	1.05504	1.06144	1.05454	1.00416	1.07202	1.08071	1.10346	1.18167	1.12962	1.09667	1.14599	1.06123	1.0858	1.07328	1.02272	1.06609	1.10347	1.0654	1.12775	1.13014	1.15688	1.05757	1.09544	1.07498	1.043	1.09582	1.10873	1.09744	1.13222	1.14127	1.08022	1.06566	1.11794	1.0552	1.10936
									21.6397	1.14769	1.18061	1.1864	1.15175	1.17723	1.05509	1.06146	1.05465	1.00434	1.07223	1.08091	1.1039	1.18157	1.12959	1.09672	1.14607	1.06128	1.08586	1.07341	1.02284	1.06627	1.10368	1.06568	1.12768	1.13022	1.15698	1.0576	1.09543	1.07506	1.04308	1.096	1.10888	1.09766	1.1323	1.14135	1.08028	1.06572	1.11807	1.0553	1.10955
									21.6536	1.14759	1.18049	1.18646	1.15174	1.17726	1.05514	1.06148	1.05476	1.00452	1.07244	1.0811	1.10434	1.18147	1.12957	1.09677	1.14614	1.06133	1.08593	1.07355	1.02296	1.06645	1.10389	1.06596	1.12761	1.13029	1.15707	1.05763	1.09543	1.07514	1.04316	1.09617	1.10903	1.09788	1.13238	1.14143	1.08033	1.06577	1.1182	1.05539	1.10974
									21.6674	1.14748	1.18037	1.18653	1.15173	1.1773	1.05519	1.0615	1.05487	1.00469	1.07266	1.0813	1.10479	1.18138	1.12954	1.09682	1.14622	1.06138	1.08599	1.07368	1.02308	1.06663	1.1041	1.06625	1.12754	1.13036	1.15717	1.05766	1.09543	1.07521	1.04324	1.09635	1.10919	1.0981	1.13246	1.14151	1.08039	1.06583	1.11832	1.05549	1.10993
									21.6813	1.14737	1.18025	1.18659	1.15172	1.17734	1.05524	1.06152	1.05498	1.00487	1.07287	1.08149	1.10523	1.18128	1.12952	1.09687	1.14629	1.06144	1.08606	1.07382	1.0232	1.06681	1.10431	1.06653	1.12747	1.13043	1.15726	1.05769	1.09542	1.07529	1.04332	1.09653	1.10934	1.09832	1.13254	1.14159	1.08044	1.06589	1.11845	1.05559	1.11012
									21.6951	1.14727	1.18013	1.18665	1.15171	1.17738	1.05529	1.06154	1.05509	1.00505	1.07308	1.08168	1.10567	1.18119	1.12949	1.09692	1.14636	1.06149	1.08612	1.07395	1.02332	1.067	1.10452	1.06681	1.12739	1.1305	1.15736	1.05771	1.09542	1.07536	1.0434	1.09671	1.1095	1.09854	1.13262	1.14167	1.08049	1.06594	1.11858	1.05569	1.11031
									21.709	1.14716	1.18001	1.18672	1.1517	1.17742	1.05534	1.06157	1.0552	1.00523	1.07329	1.08188	1.10611	1.18109	1.12947	1.09697	1.14644	1.06154	1.08619	1.07409	1.02345	1.06718	1.10474	1.0671	1.12732	1.13057	1.15745	1.05774	1.09542	1.07544	1.04348	1.09689	1.10965	1.09876	1.1327	1.14175	1.08055	1.066	1.1187	1.05579	1.1105
									21.7228	1.14705	1.17989	1.18678	1.15169	1.17746	1.05539	1.06159	1.05531	1.00541	1.0735	1.08207	1.10655	1.18099	1.12944	1.09702	1.14651	1.0616	1.08625	1.07422	1.02357	1.06736	1.10495	1.06738	1.12725	1.13064	1.15754	1.05777	1.09541	1.07551	1.04356	1.09707	1.10981	1.09898	1.13277	1.14183	1.0806	1.06605	1.11883	1.05589	1.11069
									21.7367	1.14695	1.17978	1.18684	1.15168	1.17749	1.05544	1.06161	1.05542	1.00558	1.07372	1.08227	1.10699	1.1809	1.12942	1.09707	1.14659	1.06165	1.08632	1.07436	1.02369	1.06754	1.10516	1.06766	1.12718	1.13071	1.15764	1.0578	1.09541	1.07559	1.04363	1.09725	1.10996	1.0992	1.13285	1.14191	1.08066	1.06611	1.11896	1.05599	1.11088
									21.7505	1.14684	1.17966	1.18691	1.15167	1.17753	1.05549	1.06163	1.05553	1.00576	1.07393	1.08246	1.10743	1.1808	1.1294	1.09712	1.14666	1.0617	1.08638	1.07449	1.02381	1.06772	1.10537	1.06795	1.12711	1.13078	1.15773	1.05783	1.09541	1.07567	1.04371	1.09743	1.11012	1.09942	1.13293	1.14199	1.08071	1.06616	1.11909	1.05609	1.11107
									21.7643	1.14673	1.17954	1.18697	1.15166	1.17757	1.05554	1.06165	1.05564	1.00594	1.07414	1.08265	1.10787	1.1807	1.12937	1.09718	1.14673	1.06175	1.08645	1.07463	1.02393	1.0679	1.10558	1.06823	1.12704	1.13086	1.15783	1.05786	1.0954	1.07574	1.04379	1.09761	1.11027	1.09963	1.13301	1.14207	1.08077	1.06622	1.11921	1.05619	1.11126
									21.7782	1.14663	1.17942	1.18703	1.15165	1.17761	1.05559	1.06167	1.05575	1.00612	1.07435	1.08285	1.10831	1.18061	1.12935	1.09723	1.14681	1.06181	1.08651	1.07476	1.02405	1.06808	1.10579	1.06851	1.12696	1.13093	1.15792	1.05789	1.0954	1.07582	1.04387	1.09779	1.11043	1.09985	1.13309	1.14215	1.08082	1.06627	1.11934	1.05629	1.11145
									21.792	1.14652	1.1793	1.1871	1.15164	1.17765	1.05564	1.06169	1.05586	1.0063	1.07456	1.08304	1.10876	1.18051	1.12932	1.09728	1.14688	1.06186	1.08658	1.0749	1.02418	1.06826	1.106	1.0688	1.12689	1.131	1.15801	1.05792	1.0954	1.07589	1.04395	1.09796	1.11058	1.10007	1.13317	1.14223	1.08087	1.06633	1.11947	1.05639	1.11164
									21.8059	1.14641	1.17918	1.18716	1.15163	1.17769	1.05569	1.06171	1.05597	1.00648	1.07478	1.08324	1.1092	1.18042	1.1293	1.09733	1.14695	1.06191	1.08664	1.07503	1.0243	1.06844	1.10622	1.06908	1.12682	1.13107	1.15811	1.05795	1.09539	1.07597	1.04403	1.09814	1.11073	1.10029	1.13325	1.14231	1.08093	1.06639	1.1196	1.05649	1.11183
									21.8197	1.14631	1.17906	1.18722	1.15162	1.17772	1.05574	1.06174	1.05608	1.00665	1.07499	1.08343	1.10964	1.18032	1.12927	1.09738	1.14703	1.06197	1.08671	1.07517	1.02442	1.06862	1.10643	1.06936	1.12675	1.13114	1.1582	1.05797	1.09539	1.07604	1.04411	1.09832	1.11089	1.10051	1.13332	1.14239	1.08098	1.06644	1.11972	1.05659	1.11202
									21.8336	1.1462	1.17895	1.18729	1.15161	1.17776	1.05579	1.06176	1.05619	1.00683	1.0752	1.08362	1.11008	1.18022	1.12925	1.09743	1.1471	1.06202	1.08677	1.0753	1.02454	1.06881	1.10664	1.06965	1.12668	1.13121	1.1583	1.058	1.09539	1.07612	1.04419	1.0985	1.11104	1.10073	1.1334	1.14247	1.08104	1.0665	1.11985	1.05669	1.11221
									21.8474	1.14609	1.17883	1.18735	1.1516	1.1778	1.05584	1.06178	1.0563	1.00701	1.07541	1.08382	1.11052	1.18013	1.12922	1.09748	1.14718	1.06207	1.08684	1.07544	1.02466	1.06899	1.10685	1.06993	1.1266	1.13128	1.15839	1.05803	1.09538	1.0762	1.04427	1.09868	1.1112	1.10095	1.13348	1.14255	1.08109	1.06655	1.11998	1.05679	1.1124
									21.8613	1.14599	1.17871	1.18741	1.15159	1.17784	1.05589	1.0618	1.05641	1.00719	1.07562	1.08401	1.11096	1.18003	1.1292	1.09753	1.14725	1.06212	1.0869	1.07557	1.02478	1.06917	1.10706	1.07021	1.12653	1.13135	1.15848	1.05806	1.09538	1.07627	1.04434	1.09886	1.11135	1.10117	1.13356	1.14263	1.08115	1.06661	1.12011	1.05689	1.11259
									21.8751	1.14588	1.17859	1.18748	1.15158	1.17788	1.05594	1.06182	1.05652	1.00737	1.07584	1.0842	1.1114	1.17993	1.12917	1.09758	1.14732	1.06218	1.08697	1.07571	1.0249	1.06935	1.10727	1.0705	1.12646	1.13142	1.15858	1.05809	1.09538	1.07635	1.04442	1.09904	1.11151	1.10139	1.13364	1.14271	1.0812	1.06666	1.12023	1.05699	1.11278
									21.889	1.14577	1.17847	1.18754	1.15157	1.17791	1.05599	1.06184	1.05663	1.00754	1.07605	1.0844	1.11184	1.17984	1.12915	1.09763	1.1474	1.06223	1.08703	1.07584	1.02503	1.06953	1.10748	1.07078	1.12639	1.13149	1.15867	1.05812	1.09537	1.07642	1.0445	1.09922	1.11166	1.1016	1.13372	1.14279	1.08125	1.06672	1.12036	1.05709	1.11297
									21.9028	1.14567	1.17835	1.1876	1.15156	1.17795	1.05604	1.06186	1.05674	1.00772	1.07626	1.08459	1.11229	1.17974	1.12912	1.09768	1.14747	1.06228	1.0871	1.07598	1.02515	1.06971	1.10769	1.07106	1.12632	1.13157	1.15877	1.05815	1.09537	1.0765	1.04458	1.0994	1.11182	1.10182	1.1338	1.14287	1.08131	1.06677	1.12049	1.05719	1.11316
									21.9167	1.14556	1.17823	1.18767	1.15155	1.17799	1.05609	1.06188	1.05685	1.0079	1.07647	1.08479	1.11273	1.17964	1.1291	1.09773	1.14755	1.06234	1.08716	1.07611	1.02527	1.06989	1.10791	1.07135	1.12624	1.13164	1.15886	1.05818	1.09537	1.07657	1.04466	1.09957	1.11197	1.10204	1.13387	1.14295	1.08136	1.06683	1.12062	1.05729	1.11335
[truncated: 130 more columns]

## Sheet: Fig.3d
age	Decile1	Decile2	Decile3	Decile4	Decile5	Decile6	Decile7	Decile8	Decile9	Decile10
8.08333	-2.41343838276671	-2.04304847624516	-1.98857803163286	-1.38733800997335	-1.39845787332944	-1.14407122919038	-1.10151923083375	-0.693567272684808	-0.684865604513922	-0.828227431575595
8.09718	-2.40630872322193	-2.03803561545832	-1.98384549142305	-1.38543436458255	-1.39650524615451	-1.14321522880903	-1.10084209367299	-0.694546570778361	-0.685879158499389	-0.828671086963849
8.11103	-2.39917906710409	-2.03302275604747	-1.9791129523338	-1.38353071788864	-1.39455261771631	-1.14235922628851	-1.10016495423336	-0.695525865340783	-0.686892708928614	-0.829114739217739
8.12487	-2.39204941784011	-2.02800989938859	-1.97438041548569	-1.38162706858852	-1.3925999867516	-1.14150321948965	-1.099487810236	-0.69650515284094	-0.687906252245368	-0.82955838520289
8.13872	-2.38491977885694	-2.02299704685765	-1.96964788199928	-1.37972341537906	-1.39064735199709	-1.14064720627329	-1.09881065940204	-0.697484429747704	-0.688919784893404	-0.830002021784939
8.15257	-2.3777901535815	-2.01798419983065	-1.96491535299514	-1.37781975695716	-1.38869471218954	-1.13979118450024	-1.09813349945262	-0.698463692529944	-0.68993330331649	-0.830445645829525
8.16642	-2.37066054544073	-2.01297135968356	-1.96018282959384	-1.37591609201971	-1.38674206606567	-1.13893515203135	-1.09745632810888	-0.699442937656523	-0.690946803958387	-0.830889254202274
8.18026	-2.36353095837471	-2.00795852799841	-1.95545031308373	-1.37401241906848	-1.38478941217307	-1.13807910640714	-1.09677914275072	-0.700422161067568	-0.691960282730354	-0.831332843299485
8.19411	-2.35640139849045	-2.00294570722728	-1.95071780546173	-1.37210873578124	-1.38283674826052	-1.13722304381546	-1.09610193931705	-0.701401356470386	-0.692973733294957	-0.831776407535524
8.20796	-2.34927187246686	-1.9979329000519	-1.94598530891178	-1.3702050396183	-1.38088407186599	-1.13636696008718	-1.09542471336648	-0.702380516982984	-0.69398714872127	-0.832219940801675
8.22181	-2.34214238698287	-1.99292010915397	-1.9412528256178	-1.36830132803997	-1.37893138052744	-1.13551085105319	-1.09474746045764	-0.703359635723372	-0.695000522078373	-0.832663436989218
8.23565	-2.33501294871738	-1.98790733721523	-1.93652035776372	-1.36639759850655	-1.37697867178285	-1.13465471254436	-1.09407017614912	-0.704338705809548	-0.696013846435337	-0.833106889989431
8.2495	-2.32788356434932	-1.9828945869174	-1.93178790753346	-1.36449384847834	-1.37502594317018	-1.13379854039153	-1.09339285599954	-0.705317720359529	-0.697027114861239	-0.833550293693596
8.26335	-2.32075424101755	-1.97788186112686	-1.92705547726135	-1.36259007524076	-1.37307319205784	-1.13294233013849	-1.09271549526165	-0.706296672017382	-0.698040319947858	-0.833993641572311
8.27719	-2.31362498791158	-1.97286916353339	-1.92232306995226	-1.36068627529945	-1.37112041505833	-1.13208607604893	-1.09203808782455	-0.707275551314201	-0.699053452158955	-0.834436925220609
8.29104	-2.3064958147922	-1.96785649805616	-1.91759068879784	-1.35878244494282	-1.36916760857356	-1.13122977202996	-1.09136062719744	-0.708254348192406	-0.700066501365445	-0.834880135711004
8.30489	-2.29936673142022	-1.96284386861431	-1.91285833698976	-1.35687858045925	-1.3672147690054	-1.13037341198864	-1.09068310688951	-0.709233052594391	-0.701079457438214	-0.835323264115981
8.31874	-2.29223774755648	-1.95783127912702	-1.90812601771971	-1.35497467813716	-1.36526189275577	-1.12951698983205	-1.09000552040994	-0.710211654462561	-0.702092310248156	-0.835766301508036
8.33258	-2.28510887296179	-1.95281873351347	-1.90339373417936	-1.35307073426492	-1.36330897622654	-1.12866049946728	-1.08932786126793	-0.711190143739316	-0.703105049666159	-0.836209238959654
8.34643	-2.27798011780821	-1.94780623585792	-1.89866148969485	-1.35116674497457	-1.36135601566801	-1.12780393454469	-1.08865012269918	-0.712168509943306	-0.704117665136349	-0.836652067167188
8.36028	-2.27085149420389	-1.94279379102205	-1.8939292882254	-1.34926270566192	-1.35940300661679	-1.12694728750611	-1.08797229665195	-0.71314674059823	-0.70513014409373	-0.837094775056206
8.37412	-2.26372301482618	-1.93778140409607	-1.88919713391636	-1.34735861150633	-1.35744994439966	-1.12609055043805	-1.08729437469596	-0.714124822641274	-0.706142473382608	-0.837537351031651
8.38797	-2.25659469235253	-1.93276908017022	-1.8844650309131	-1.34545445768715	-1.35549682434335	-1.12523371542696	-1.08661634840089	-0.715102743009534	-0.707154639847196	-0.837979783498397
8.40182	-2.24946653946036	-1.92775682433477	-1.87973298336099	-1.3435502393837	-1.35354364177462	-1.12437677455931	-1.08593820933641	-0.716080488640117	-0.708166630331723	-0.838422060861311
8.41567	-2.24233856882713	-1.92274464167994	-1.87500099540542	-1.34164595177533	-1.35159039202021	-1.12351971992155	-1.08525994907218	-0.717058046470115	-0.709178431680412	-0.838864171525262
8.42951	-2.23521079349702	-1.91773253744325	-1.87026907131167	-1.33974158990191	-1.34963707027167	-1.12266254337122	-1.08458155893401	-0.718035403058723	-0.710190030356894	-0.839306103559687
8.44336	-2.22808322833773	-1.91272051759439	-1.86553721594131	-1.33783714810992	-1.34768367104836	-1.12180523562755	-1.08390302903508	-0.719012543086185	-0.711201410932484	-0.839747843366174
8.45721	-2.2209558887826	-1.90770858833013	-1.86080543434087	-1.33593262053076	-1.34573018866111	-1.12094778705671	-1.08322434911241	-0.719989450649905	-0.712212557391522	-0.840189376828983
8.47105	-2.21382879026514	-1.90269675584736	-1.85607373155691	-1.33402800129574	-1.34377661742072	-1.12009018802476	-1.08254550890294	-0.720966109847116	-0.713223453718174	-0.8406306898322
8.4849	-2.20670194821886	-1.89768502634293	-1.85134211263601	-1.33212328453619	-1.34182295163796	-1.11923242889777	-1.08186649814358	-0.721942504775038	-0.71423408389659	-0.841071768259922
8.49875	-2.19957537807727	-1.89267340601372	-1.84661058262475	-1.33021846438344	-1.33986918562361	-1.11837450004177	-1.08118730657125	-0.722918619530899	-0.715244431910929	-0.841512597996237
8.5126	-2.19244909560007	-1.88766190118755	-1.84187914667637	-1.32831353484478	-1.33791531356822	-1.11751639161922	-1.08050792370598	-0.723894437875826	-0.716254481406862	-0.841953164626905
8.52644	-2.18532311826015	-1.88265051888014	-1.8371478105043	-1.32640848927606	-1.3359613290308	-1.11665809272315	-1.07982833792853	-0.724869941805655	-0.71726421425222	-0.842393452170745
8.54029	-2.17819746409089	-1.87763926633227	-1.83241658000524	-1.32450332081998	-1.33400722536373	-1.11579959209672	-1.07914853724693	-0.725845112738695	-0.718273611733186	-0.842833444133929
8.55414	-2.171072151126	-1.87262815078482	-1.82768546107599	-1.32259802261912	-1.3320529959193	-1.11494087848287	-1.07846850966902	-0.726819932092914	-0.719282655135618	-0.843273124022345
8.56798	-2.16394719739919	-1.8676171794787	-1.82295445961339	-1.32069258781608	-1.33009863404979	-1.11408194062458	-1.07778824320262	-0.727794381286282	-0.720291325745368	-0.843712475341871
8.58183	-2.15682262094417	-1.86260635965481	-1.81822358151422	-1.31878700955344	-1.32814413310746	-1.11322276726479	-1.07710772585556	-0.728768441736768	-0.721299604848282	-0.844151481598392
8.59568	-2.1496984400839	-1.85759569867017	-1.8134928327699	-1.3168812808638	-1.32618948633798	-1.1123633469659	-1.0764269454433	-0.729742094564287	-0.722307473430051	-0.84459012603322
8.60953	-2.14257467474672	-1.85258520452643	-1.80876221989673	-1.3149753941693	-1.32423468639519	-1.11150366728819	-1.07574588871379	-0.730715319234575	-0.723314910810399	-0.845028390419366
8.62337	-2.13545134541474	-1.84757488544755	-1.80403174959216	-1.31306934168151	-1.32227972572884	-1.11064371544627	-1.07506454204668	-0.731688094642763	-0.724321895734408	-0.845466256023332
8.63722	-2.12832847257058	-1.84256474965773	-1.79930142855373	-1.31116311561181	-1.32032459678845	-1.10978347865444	-1.07438289182131	-0.732660399683442	-0.725328406946609	-0.84590370411116
8.65107	-2.12120607669686	-1.83755480538116	-1.79457126347904	-1.30925670817156	-1.31836929202359	-1.10892294412697	-1.07370092441702	-0.733632213251206	-0.726334423191539	-0.846340715948887
8.66491	-2.1140841782762	-1.83254506084201	-1.78984126106566	-1.30735011157216	-1.31641380388376	-1.10806209907817	-1.07301862621314	-0.734603514240653	-0.727339923213734	-0.846777272802555
8.67876	-2.10696279804696	-1.82753552436715	-1.78511142809478	-1.30544331792772	-1.31445812472426	-1.10720093056269	-1.07233598341894	-0.735574281282881	-0.728344885492367	-0.847213355704308
8.69261	-2.09984195824772	-1.82252620488583	-1.78038177183817	-1.30353631878189	-1.31250224634732	-1.10633942469869	-1.07165298124605	-0.736544491463114	-0.729349286949727	-0.847648944314114
8.70646	-2.09272168166251	-1.81751711154628	-1.77565229974592	-1.30162910547096	-1.31054616035412	-1.10547756726389	-1.07096960454341	-0.737514121304587	-0.73035310394214	-0.848084017793105
8.7203	-2.0856019910761	-1.81250825349705	-1.77092301926841	-1.29972166933087	-1.30858985834557	-1.10461534403552	-1.07028583815946	-0.738483147329736	-0.731356312825116	-0.848518555301701
8.73415	-2.07848290927328	-1.8074996398867	-1.76619393785597	-1.29781400169758	-1.30663333192255	-1.1037527407908	-1.06960166694261	-0.739451546060996	-0.732358889954161	-0.848952536000319
8.748	-2.07136445903882	-1.80249127986378	-1.76146506295897	-1.29590609390708	-1.30467657268598	-1.10288974330696	-1.06891707574129	-0.740419294020805	-0.733360811684788	-0.849385939049378
8.76185	-2.06424666338285	-1.7974831826673	-1.75673640210146	-1.29399793720964	-1.30271957215368	-1.10202633722058	-1.06823204925408	-0.741386367499417	-0.734362054138682	-0.849818743403202
8.77569	-2.0571295467135	-1.79247535809763	-1.75200796326458	-1.29208952232393	-1.30076232132814	-1.10116250729554	-1.06754657124992	-0.742352741346564	-0.735362591986748	-0.850250926737454
8.78954	-2.05001313397432	-1.7874678161701	-1.74727975460461	-1.29018083976504	-1.29880481101449	-1.10029823796154	-1.06686062514166	-0.743318389860268	-0.736362399344275	-0.850682466238084
8.80339	-2.04289745010996	-1.78246056690049	-1.74255178427814	-1.28827188004764	-1.29684703201743	-1.09943351364755	-1.06617419434145	-0.744283287337436	-0.73736145032542	-0.851113339090039
8.81723	-2.03578252006505	-1.77745362030458	-1.73782406044178	-1.2863626336864	-1.29488897514168	-1.09856831878258	-1.06548726226144	-0.745247408074974	-0.738359719044339	-0.851543522478279
8.83108	-2.02866836878425	-1.77244698639815	-1.73309659125213	-1.28445309119597	-1.29293063119195	-1.09770263779563	-1.06479981231379	-0.746210726369787	-0.73935717961519	-0.851972993587755
8.84493	-2.02155502141003	-1.76744067527641	-1.7283693849305	-1.2825432430158	-1.29097199090003	-1.09683645499217	-1.06411182777906	-0.747173216314918	-0.74035380594682	-0.852401729422459
8.85878	-2.01444250438372	-1.76243469755608	-1.72364245012288	-1.28063307909143	-1.28901304451892	-1.09596975386697	-1.06342329107416	-0.748134850665097	-0.741349570600244	-0.852829705798456
8.87262	-2.00733084467044	-1.75742906406419	-1.71891579564655	-1.27872258916924	-1.28705378210854	-1.09510251758777	-1.06273418426763	-0.749095601635314	-0.742344445592902	-0.85325689805271
8.88647	-2.00022006923676	-1.75242378562839	-1.71418943031926	-1.27681176299503	-1.28509419372824	-1.09423472932145	-1.06204448942705	-0.750055441439061	-0.743338402940726	-0.853683281520855
8.90032	-1.99311020504927	-1.74741887307628	-1.70946336295877	-1.27490059031464	-1.28313426943741	-1.09336637223486	-1.06135418862003	-0.751014342289833	-0.744331414659648	-0.854108831538531
8.91416	-1.98600127907453	-1.7424143372355	-1.70473760238284	-1.27298906087386	-1.28117399929542	-1.09249742949486	-1.06066326391414	-0.751972276401124	-0.745323452765597	-0.854533523441377
8.92801	-1.9788933184522	-1.73741018900316	-1.7000121574658	-1.27107716435271	-1.27921337329785	-1.09162788416027	-1.05997169726189	-0.752929215808097	-0.746314489094919	-0.854957332406732
8.94186	-1.97178635152469	-1.7324064397593	-1.69528703747529	-1.26916488997384	-1.27725238099691	-1.09075771853913	-1.05927946981595	-0.753885131306573	-0.747304494235778	-0.855380232511859
8.95571	-1.96468040714504	-1.72740310108901	-1.69056225184593	-1.26725222676572	-1.27529101175655	-1.08988691462072	-1.05858656238945	-0.75483999316623	-0.748293438246489	-0.855802197366992
8.96955	-1.95757551416813	-1.72240018457809	-1.68583781001291	-1.26533916375614	-1.27332925494008	-1.08901545439317	-1.05789295579427	-0.755793771654839	-0.749281291183408	-0.856223200580662
8.9834	-1.95047170144885	-1.71739770181239	-1.68111372141145	-1.26342568997286	-1.27136709991079	-1.08814331984463	-1.0571986308423	-0.756746437040165	-0.750268023102916	-0.856643215761405
8.99725	-1.94336899784209	-1.71239566437769	-1.67638999547675	-1.26151179444365	-1.26940453603196	-1.08727049296321	-1.05650356834543	-0.757697959589972	-0.751253604061385	-0.857062216517763
9.01109	-1.93626743235352	-1.70739408392038	-1.67166664169334	-1.25959746613898	-1.2674415526113	-1.08639695564294	-1.05580774901527	-0.758648309416677	-0.752238003958723	-0.857480176320367
9.02494	-1.92916703509879	-1.70239297253249	-1.66694366990867	-1.25768269360718	-1.26547813854736	-1.08552268908495	-1.05511115282533	-0.759597455488923	-0.753221191542946	-0.857897067624611
9.03879	-1.92206783668942	-1.69739234250517	-1.66222109013235	-1.25576746520808	-1.26351428255588	-1.08464767418084	-1.05441375941935	-0.760545366264462	-0.754203135047539	-0.858312862432383
9.05264	-1.91496986773921	-1.69239220613046	-1.65749891237474	-1.25385176930062	-1.26154997335177	-1.0837718918208	-1.05371554843957	-0.76149201019866	-0.755183802703594	-0.85872753274347
9.06648	-1.90787315886196	-1.68739257570043	-1.65277714664619	-1.25193559424373	-1.25958519964993	-1.08289532289501	-1.05301649952823	-0.76243735574689	-0.756163162742196	-0.859141050557656
9.08033	-1.90077774067147	-1.68239346350714	-1.64805580295704	-1.25001892839635	-1.25761995016528	-1.08201794829364	-1.05231659232756	-0.76338137136453	-0.757141183394441	-0.859553387874732
9.09418	-1.89368364391232	-1.67739488189515	-1.64333489136042	-1.2481017600677	-1.2556542135645	-1.08113974882524	-1.05161580639282	-0.764324025372201	-0.758117832755709	-0.859964516574867
9.10802	-1.8865909003497	-1.67239684361882	-1.63861442224317	-1.24618407717889	-1.25368797813807	-1.08026070466127	-1.05091412060061	-0.765265285038879	-0.759093077862268	-0.860374407604765
9.12187	-1.87949954222829	-1.66739936162506	-1.63389440614893	-1.24426586746871	-1.25172123199972	-1.07938079567387	-1.05021151350862	-0.766205117139469	-0.760066885252788	-0.860783031472562
9.13572	-1.87240960179556	-1.66240244886185	-1.62917485362223	-1.24234711867489	-1.24975396326213	-1.07850000173346	-1.04950796367274	-0.767143488446006	-0.761039221463052	-0.861190358683841
9.14957	-1.86532111129898	-1.65740611827722	-1.62445577520763	-1.24042781853516	-1.247786160038	-1.07761830271044	-1.04880344964883	-0.768080365730524	-0.762010053028848	-0.861596359744206
9.16341	-1.85823410298601	-1.65241038281917	-1.61973718144965	-1.23850795478725	-1.24581781044001	-1.07673567847522	-1.04809794999275	-0.76901571576506	-0.76297934648596	-0.862001005159237
9.17726	-1.85114860921702	-1.64741525548104	-1.61501908292977	-1.23658751512596	-1.24384890253925	-1.07585210882775	-1.04739144318531	-0.769949505205331	-0.763947068253036	-0.862404265331287
9.19111	-1.84406466328698	-1.64242074963143	-1.61030149053505	-1.2346664868907	-1.24187942406226	-1.07496757298453	-1.04668390708578	-0.770881699744001	-0.764913183778806	-0.862806109807851
9.20495	-1.83698229895258	-1.63742687882432	-1.60558441530352	-1.23274485724531	-1.2399093625654	-1.07408204987391	-1.04597531924644	-0.771812264598004	-0.765877658032904	-0.863206507714152
9.2188	-1.82990154997378	-1.63243365661503	-1.6008678682743	-1.23082261335238	-1.23793870560381	-1.07319551842216	-1.04526565721736	-0.772741164980902	-0.766840455981557	-0.863605428172423
9.23265	-1.82282245011052	-1.62744109655885	-1.59615186048649	-1.22889974237452	-1.23596744073265	-1.07230795755556	-1.04455489854864	-0.773668366106266	-0.767801542591009	-0.864002840304902
9.2465	-1.81574503312274	-1.62244921221108	-1.59143640297919	-1.22697623147434	-1.23399555550706	-1.07141934620041	-1.04384302079035	-0.77459383318766	-0.768760882827489	-0.864398713233823
9.26034	-1.80866933286733	-1.61745801716595	-1.58672150682322	-1.22505206777756	-1.23202303744647	-1.07052966322247	-1.04313000142815	-0.77551753133877	-0.769718441556653	-0.864793015992766
9.27419	-1.80159538405335	-1.61246752535982	-1.58200718336802	-1.2231272380859	-1.23004987375615	-1.06963888695558	-1.04241581738095	-0.776439424795214	-0.770674182759821	-0.865185716835894
9.28804	-1.79452322183225	-1.60747775090673	-1.57729344410771	-1.22120172903282	-1.22807605147831	-1.06874699545742	-1.04170044527353	-0.777359477336718	-0.771628069959202	-0.865576783612717
9.30189	-1.78745288135928	-1.60248870792221	-1.57258030053764	-1.21927552725035	-1.22610155765375	-1.06785396678327	-1.04098386172811	-0.778277652739136	-0.772580066673102	-0.865966184169298
9.31573	-1.78038439778967	-1.5975004105218	-1.56786776415317	-1.21734861937052	-1.22412637932328	-1.06695977898848	-1.04026604336694	-0.779193914778324	-0.773530136419817	-0.866353886351706
9.32958	-1.77331780627867	-1.59251287282103	-1.56315584644963	-1.21542099202538	-1.2221505035277	-1.06606441012834	-1.03954696681225	-0.780108227230134	-0.774478242717647	-0.866739858006007
9.34343	-1.76625314206426	-1.58752610896868	-1.55844455894944	-1.21349263181548	-1.22017391727733	-1.0651678382065	-1.03882660863126	-0.781020553785152	-0.775424348999021	-0.867124066902581
9.35727	-1.75919044115766	-1.58254013342396	-1.55373391342784	-1.21156352504738	-1.21819660729742	-1.06427004074399	-1.03810494487699	-0.781930857337231	-0.776368417893967	-0.867506480104596
9.37112	-1.75212973999186	-1.57755496081545	-1.549023921798	-1.20963365786723	-1.21621856015778	-1.06337099499849	-1.037381951322	-0.782839100345623	-0.777310411594822	-0.867887064289449
9.38497	-1.74507107500409	-1.57257060577344	-1.54431459597445	-1.20770301641959	-1.21423976242663	-1.06247067822507	-1.03665760373601	-0.783745245265202	-0.778250292289518	-0.868265786130658
9.39882	-1.73801448263159	-1.56758708292822	-1.53960594787176	-1.20577158684899	-1.21226020067219	-1.06156906767879	-1.03593187788875	-0.78464925455083	-0.779188022165975	-0.868642612301728
9.41266	-1.73095999931162	-1.56260440691008	-1.53489798940447	-1.20383935529999	-1.21027986146269	-1.0606661406147	-1.03520474954993	-0.785551090657378	-0.780123563412119	-0.869017509476169
9.42651	-1.7239076615516	-1.55762259237747	-1.53019073251008	-1.20190630789043	-1.20829873134049	-1.05976187424406	-1.03447619444262	-0.786450715967397	-0.781056878143039	-0.869390444263299
9.44036	-1.7168575065568	-1.55264165426908	-1.52548418935429	-1.19997243047282	-1.20631679659069	-1.05885624534248	-1.0337461878258	-0.787348092144371	-0.781987927749641	-0.869761382634154
9.4542	-1.7098095719323	-1.54766160768409	-1.52077837223349	-1.19803770874764	-1.20433404335101	-1.05794923043606	-1.03301470469261	-0.788243180439839	-0.782916673207976	-0.870130290194141
9.46805	-1.70276389528787	-1.54268246772358	-1.51607329344567	-1.19610212841355	-1.20235045775747	-1.05704080604792	-1.03228172003305	-0.789135942100467	-0.783843075489169	-0.870497132544316
9.4819	-1.6957205142333	-1.53770424948865	-1.51136896528876	-1.19416567516924	-1.20036602594604	-1.05613094870118	-1.03154720883711	-0.790026338372937	-0.784767095564365	-0.870861875285746
9.49575	-1.68867946637839	-1.53272696808038	-1.50666540006074	-1.19222833471338	-1.19838073405273	-1.05521963491898	-1.03081114609479	-0.790914330503912	-0.7856886944047	-0.871224484019507
9.50959	-1.68164078939204	-1.5277506386236	-1.50196261007889	-1.19029009272219	-1.19639456819172	-1.05430684118754	-1.03007350675679	-0.791799879679152	-0.786607832919958	-0.871584924292582
9.52344	-1.67460452156915	-1.52277527649449	-1.4972606078652	-1.1883509346338	-1.19440751424646	-1.05339254360232	-1.02933426535749	-0.792682946439377	-0.787524471370308	-0.871943161079427
9.53729	-1.6675707015812	-1.51780089722041	-1.49255940606477	-1.1864108457432	-1.19241955796159	-1.05247671802373	-1.02859339618089	-0.793563490937306	-0.788438569625155	-0.872299159010063
9.55113	-1.66053936810481	-1.51282751633081	-1.48785901732443	-1.1844698113434	-1.19043068507981	-1.05155934030896	-1.02785087350757	-0.794441473320328	-0.78935008754854	-0.872652882709802
9.56498	-1.6535105598166	-1.50785514935515	-1.48315945429096	-1.18252781672739	-1.18844088134387	-1.05064038631517	-1.02710667161807	-0.795316853735844	-0.790258985004504	-0.873004296803942
9.57883	-1.6464843153932	-1.50288381182285	-1.47846072961116	-1.18058484718819	-1.18645013249649	-1.04971983189957	-1.02636076479297	-0.796189592331242	-0.791165221857099	-0.873353365917802
9.59268	-1.63946067356063	-1.4979135192832	-1.473762855948	-1.17864088800002	-1.18445842426218	-1.0487976528885	-1.02561312727998	-0.797059649203036	-0.792068757919112	-0.873700054631515
9.60652	-1.63243967360261	-1.4929442875094	-1.46906584614679	-1.17669592422505	-1.18246574215988	-1.04787382476019	-1.02486373295597	-0.797926983873064	-0.792969552424595	-0.874044327015131
9.62037	-1.62542135515502	-1.48797613241605	-1.46436971316799	-1.17474994079151	-1.18047207157872	-1.04694832277302	-1.0241125554636	-0.798791555500303	-0.793867564242135	-0.874386146816589
9.63422	-1.61840575785927	-1.48300906991999	-1.45967446997388	-1.17280292262554	-1.17847739790576	-1.04602112218194	-1.02335956844186	-0.79965332323801	-0.794762752234582	-0.874725477778769
9.64806	-1.61139292135681	-1.47804311593805	-1.45498012952675	-1.1708548546533	-1.17648170652808	-1.04509219824189	-1.02260474552974	-0.800512246239461	-0.795655075264784	-0.875062283644555
9.66191	-1.60438288528903	-1.47307828638705	-1.45028670478887	-1.1689057218009	-1.17448498283277	-1.0441615262078	-1.02184806036622	-0.801368283657921	-0.796544492195585	-0.875396528156835
9.67576	-1.59737568933825	-1.46811459720024	-1.44559420873589	-1.16695550897896	-1.17248721219182	-1.0432290813091	-1.02108948656311	-0.802221394604528	-0.797430961847413	-0.87572817502109
9.68961	-1.5903713736797	-1.46315206450879	-1.44090265450463	-1.16500420091062	-1.17048837979553	-1.04229483846748	-1.02032899740443	-0.803071537682497	-0.798314442529153	-0.876057187491963
9.70345	-1.58336997881531	-1.45819070457502	-1.43621205533876	-1.16305178219481	-1.16848847071378	-1.04135877240077	-1.01956656595692	-0.803918671158441	-0.799194892210691	-0.876383528525298
9.7173	-1.57637154525282	-1.45323053366363	-1.43152242448383	-1.16109823742825	-1.16648747001428	-1.04042085782309	-1.0188021652835	-0.804762753292952	-0.800072268855849	-0.876707161071607
9.73115	-1.56937611349999	-1.44827156803929	-1.4268337751854	-1.15914355120764	-1.16448536276477	-1.03948106944862	-1.01803576844703	-0.805603742346618	-0.800946530428452	-0.877028048081402
9.74499	-1.56238372406457	-1.44331382396667	-1.42214612068903	-1.15718770812969	-1.16248213403295	-1.0385393819915	-1.01726734851042	-0.806441596580032	-0.801817634892329	-0.877346152505184
9.75884	-1.55539441748781	-1.43835731772391	-1.41745947425123	-1.1552306927784	-1.16047776887423	-1.03759577014498	-1.01649687851429	-0.807276274219282	-0.80268554017656	-0.877661437262847
9.77269	-1.54840823474261	-1.43340206576245	-1.41277384926966	-1.15327248957358	-1.15847225218483	-1.03665020833286	-1.01572433121219	-0.808107733045663	-0.803550203762261	-0.877973864879447
9.78654	-1.54142521710204	-1.42844808465427	-1.40808925924013	-1.15131308282094	-1.15646556875037	-1.03570267079156	-1.0149496791581	-0.808935930531182	-0.804411582819067	-0.878283397605524
9.80038	-1.53444540584524	-1.42349539097375	-1.40340571766043	-1.14935245682387	-1.15445770335422	-1.03475313175372	-1.01417289490193	-0.809760824141595	-0.805269634510321	-0.878589997686056
9.81423	-1.52746884225134	-1.41854400129532	-1.39872323802836	-1.14739059588575	-1.15244864077975	-1.03380156545198	-1.01339395099364	-0.810582371342657	-0.806124315999356	-0.878893627366032
9.82808	-1.52049556759948	-1.41359393219337	-1.39404183384169	-1.14542748430998	-1.15043836581032	-1.03284794611898	-1.01261281998315	-0.811400529600128	-0.806975584449516	-0.879194248890428
9.84193	-1.51352562319586	-1.40864520025318	-1.38936151860709	-1.14346310638965	-1.14842686321935	-1.03189224797047	-1.01182947440237	-0.812215256351873	-0.807823396996051	-0.879491824479478
9.85577	-1.50655905072057	-1.40369782221014	-1.38468230595345	-1.14149744627569	-1.14641411764237	-1.03093444498879	-1.01104388653463	-0.813026508650503	-0.808667710386213	-0.879786316011436
9.86962	-1.4995958921264	-1.39875181490914	-1.38000420959883	-1.13953048801533	-1.14440011361444	-1.02997451098608	-1.01025602848187	-0.813834243267633	-0.809508481084274	-0.880077685115143
9.88347	-1.49263618937234	-1.39380719519756	-1.37532724326334	-1.13756221565344	-1.14238483566832	-1.0290124197706	-1.00946587234194	-0.814638416968508	-0.810345665548077	-0.880365893413781
9.89731	-1.48567998441735	-1.38886397992278	-1.37065142066706	-1.1355926132349	-1.14036826833677	-1.02804814515062	-1.00867339021268	-0.815438986518369	-0.811179220235461	-0.880650902530529
9.91116	-1.47872731922042	-1.38392218593216	-1.36597675553009	-1.13362166480458	-1.13835039615255	-1.0270816609344	-1.00787855419194	-0.816235908682454	-0.812009101604271	-0.880932674088563
9.92501	-1.4717782357621	-1.37898183008175	-1.36130326157958	-1.13164935439916	-1.13633120364048	-1.02611294091675	-1.00708133636322	-0.817029140203794	-0.812835266089982	-0.881211169691346
9.93886	-1.46483277634241	-1.37404292935586	-1.35663095264713	-1.12967566593383	-1.13431067520757	-1.02514195869305	-1.00628170859757	-0.817818637496201	-0.813657669796506	-0.881486350650116
9.9527	-1.45789098350579	-1.36910550083693	-1.35195984264428	-1.12770058323084	-1.1322887951708	-1.02416868770609	-1.0054796426035	-0.818604356721659	-0.814476268574145	-0.881758178052579
9.96655	-1.45095289980287	-1.36416956160991	-1.34728994548458	-1.12572409011009	-1.13026554784481	-1.02319310139483	-1.00467511008543	-0.81938625403577	-0.815291018266767	-0.882026612980779
9.9804	-1.44401856778429	-1.35923512875972	-1.3426212750816	-1.12374617039147	-1.12824091754426	-1.02221517319821	-1.00386808274775	-0.820164285594136	-0.81610187471824	-0.882291616516751
9.99424	-1.43708803000067	-1.3543022193713	-1.33795384534888	-1.12176680789488	-1.12621488858383	-1.02123487655516	-1.00305853229487	-0.820938407552355	-0.816908793772428	-0.882553149742527
10.0081	-1.4301613290195	-1.34937085053636	-1.3332876702055	-1.11978598643381	-1.12418744527195	-1.02025218489413	-1.00224643041998	-0.82170857604866	-0.817711731255715	-0.882811173724746
10.0219	-1.42323850767671	-1.34444103945439	-1.3286227636583	-1.11780368971966	-1.12215857181811	-1.01926707147594	-1.00143174863776	-0.822474746944679	-0.818510642715895	-0.883065649284484
10.0358	-1.4163196090236	-1.33951280341135	-1.32395913978456	-1.11581990138197	-1.12012825235243	-1.01827950942704	-1.00061445831969	-0.823236875880125	-0.819305483477295	-0.883316537045878
10.0496	-1.4094046761175	-1.33458615969562	-1.3192968126635	-1.11383460504793	-1.11809647100277	-1.01728947187005	-0.99979453083321	-0.823994918488482	-0.820096208857947	-0.883563797627509
10.0635	-1.40249375201577	-1.3296611255956	-1.31463579637439	-1.11184778434478	-1.11606321189701	-1.01629693192762	-0.998971937545761	-0.824748830403227	-0.820882774175882	-0.883807391647956
10.0773	-1.39558687977576	-1.32473771839969	-1.30997610499646	-1.10985942289972	-1.11402845916301	-1.01530186272239	-0.998146649824788	-0.825498567257834	-0.821665134749129	-0.884047279725799
10.0912	-1.38868410246767	-1.31981595540143	-1.30531775261318	-1.10786950433508	-1.11199219692391	-1.01430423736896	-0.997318639029181	-0.826244084672526	-0.822443245882382	-0.884283422467864
10.105	-1.3817854633824	-1.31489585398301	-1.30066075338016	-1.10587801218925	-1.10995440922148	-1.01330402884418	-0.996487876371068	-0.826985338040127	-0.823217062651291	-0.88451578027911
10.1189	-1.3748910059965	-1.30997743160112	-1.29600512151371	-1.10388492993007	-1.10791508002907	-1.01230121000904	-0.995654332939144	-0.827722282562181	-0.823986539938905	-0.884744313394726
10.1327	-1.36800077379226	-1.30506070571478	-1.29135087123204	-1.10189024102314	-1.10587419331791	-1.0112957537209	-0.994817979818262	-0.828454873434285	-0.824751632622252	-0.884968982044608
10.1466	-1.361114810252	-1.30014569378302	-1.28669801675335	-1.0998939289341	-1.1038317330592	-1.01028763283713	-0.993978788093267	-0.829183065852037	-0.825512295578372	-0.885189746458666
10.1604	-1.35423315885801	-1.29523241326486	-1.28204657229584	-1.09789597712857	-1.10178768322417	-1.00927682021511	-0.993136728849015	-0.829906815011034	-0.826268483684301	-0.885406566866803
10.1743	-1.34735586310212	-1.29032088162314	-1.27739655208084	-1.09589636906855	-1.09974202778054	-1.00826328870626	-0.992291773164029	-0.830626076097069	-0.827020151807212	-0.88561940349022
10.1881	-1.3404829666523	-1.28541111639143	-1.27274797038724	-1.09389508814906	-1.09769475063108	-1.00724701105206	-0.991443891999702	-0.831340804114446	-0.827767254631487	-0.885828216389017
10.202	-1.33361451333182	-1.28050313516566	-1.26810084154475	-1.09189211770608	-1.09564583562133	-1.00622795989705	-0.990593056214142	-0.832050953907407	-0.828509746680316	-0.886032965481226
10.2158	-1.32675054696929	-1.2755969555439	-1.26345517988481	-1.08988744107354	-1.09359526659483	-1.00520610788241	-0.989739236661908	-0.832756480314726	-0.829247582471369	-0.886233610680013
10.2296	-1.31989111139332	-1.27069259512421	-1.25881099973886	-1.08788104158538	-1.09154302739517	-1.00418142764936	-0.988882404197571	-0.83345733817516	-0.829980716522319	-0.886430111898544
10.2435	-1.31303625043253	-1.26579007150468	-1.25416831543834	-1.08587290257553	-1.0894891018659	-1.0031538918391	-0.988022529675696	-0.834153482327486	-0.830709103350836	-0.886622429049991
10.2573	-1.30618600792223	-1.26088940228605	-1.24952714131688	-1.08386300737538	-1.0874334738481	-1.00212347308862	-0.987159583946373	-0.834844867603531	-0.831432697467617	-0.886810522041369
10.2712	-1.29934042783249	-1.2559906051232	-1.24488749175218	-1.0818513392651	-1.08537612713321	-1.00109014395084	-0.986293537770118	-0.835531448696329	-0.832151453243558	-0.886994350656479
10.285	-1.29249955425788	-1.251093697721	-1.24024938116266	-1.07983788147747	-1.08331704546673	-1.00005387690094	-0.985424361824618	-0.836213180170576	-0.832865324920306	-0.887173874565214
10.2989	-1.28566343129768	-1.24619869778617	-1.23561282396824	-1.07782261724351	-1.08125621259247	-0.999014644411156	-0.984552026784453	-0.836890016586145	-0.833574266734669	-0.887349053433184
10.3127	-1.27883210305116	-1.24130562302548	-1.23097783458888	-1.07580552979425	-1.0791936122542	-0.997972418953743	-0.983676503324206	-0.837561912502922	-0.83427823292344	-0.887519846926008
10.3266	-1.27200561361757	-1.23641449114566	-1.22634442744452	-1.07378660236071	-1.07712922819572	-0.996927173000946	-0.982797762118456	-0.838228822480774	-0.834977177723417	-0.887686214709301
10.3404	-1.26518400710062	-1.23152531985524	-1.22171261695654	-1.07176581817221	-1.0750630441592	-0.995878879022256	-0.981915773838837	-0.838890701075018	-0.835671055366805	-0.887848116444621
10.3543	-1.25836732770035	-1.22663812690142	-1.21708241757784	-1.06974316042147	-1.07299504385126	-0.99482750942702	-0.98103050909292	-0.839547502741701	-0.836359819985835	-0.888005511705419
10.3681	-1.25155561971014	-1.22175293006889	-1.21245384379185	-1.06771861226568	-1.07092521094414	-0.993773036566312	-0.9801419384262	-0.840199181840673	-0.837043425615855	-0.88815835997976
10.382	-1.24474892742722	-1.21686974714387	-1.20782691008322	-1.0656921568606	-1.06885352910868	-0.992715432788812	-0.979250032381616	-0.840845692727839	-0.837721826288248	-0.8883066207522
10.3958	-1.23794729514882	-1.21198859591261	-1.20320163093663	-1.06366377736196	-1.06677998201567	-0.991654670443198	-0.978354761502111	-0.841486989759094	-0.838394976034376	-0.8884502535073
10.4097	-1.23115076717214	-1.20710949416131	-1.19857802083677	-1.06163345692551	-1.06470455333595	-0.990590721878157	-0.977456096330625	-0.842123027290351	-0.83906282888562	-0.888589217729617
10.4235	-1.224359387797	-1.20223245967725	-1.19395609426912	-1.05960117870602	-1.06262722673938	-0.989523559440761	-0.976554007408393	-0.842753759674851	-0.83972533887068	-0.888723472901352
10.4374	-1.21757320138409	-1.19735751027214	-1.18933586573914	-1.0575669258351	-1.06054798587337	-0.988453155440065	-0.975648465236144	-0.843379141203089	-0.840382459955059	-0.888852978449003
10.4512	-1.21079225235599	-1.19248466378254	-1.18471734977247	-1.05553068142083	-1.05846681436256	-0.987379482146514	-0.974739440273463	-0.843999126101818	-0.84103414604006	-0.888977693742494
10.465	-1.20401658513802	-1.1876139380461	-1.18010056089567	-1.05349242857025	-1.05638369583052	-0.986302511828815	-0.973826902978111	-0.844613668594928	-0.841680351024108	-0.889097578149206
10.4789	-1.19724624415552	-1.18274535090051	-1.17548551363532	-1.05145215039037	-1.05429861390085	-0.985222216755677	-0.972910823807826	-0.845222722906316	-0.842321028805635	-0.889212591036517
10.4927	-1.19048127383383	-1.17787892018342	-1.17087222251796	-1.04940982998824	-1.05221155219715	-0.984138569195811	-0.971991173220366	-0.845826243259879	-0.842956133283064	-0.889322691771817
10.5066	-1.18372171859938	-1.17301466373294	-1.16626070207054	-1.04736545047047	-1.0501224943426	-0.983051541417252	-0.971067921672749	-0.846424183878383	-0.843585618353694	-0.889427839721481
10.5204	-1.17696762290692	-1.16815259939856	-1.16165096682921	-1.0453189949329	-1.04803142394996	-0.981961105670338	-0.970141039603163	-0.847016498955407	-0.844209437885419	-0.88952799422599
10.5343	-1.17021903124137	-1.16329274504186	-1.15704303134004	-1.0432704464599	-1.04593832462085	-0.980867234186588	-0.969210497429732	-0.847603142653454	-0.844827545714838	-0.889623114598231
10.5481	-1.16347598808912	-1.15843511852502	-1.15243691014954	-1.0412197881353	-1.04384317995636	-0.979769899196613	-0.968276265569614	-0.848184069133513	-0.845439895677029	-0.889713160149748
10.562	-1.15673853793654	-1.15357973771023	-1.14783261780425	-1.0391670030429	-1.04174597355758	-0.978669072931011	-0.967338314439962	-0.848759232556582	-0.846046441607071	-0.889798090192099
10.5758	-1.15000672527001	-1.14872662045964	-1.14323016885068	-1.03711207426653	-1.0396466890256	-0.977564727620386	-0.966396614457933	-0.84932858708365	-0.846647137340042	-0.889877864036825
10.5897	-1.14328059457587	-1.14387578463544	-1.13862957783534	-1.03505498489002	-1.03754530996154	-0.976456835495381	-0.965451136040717	-0.849892086875766	-0.847241936711077	-0.889952440995529
10.6035	-1.13656019033894	-1.13902724809917	-1.13403085930425	-1.03299571799779	-1.03544181996705	-0.975345368787567	-0.964501849606495	-0.850449686095521	-0.847830793556871	-0.890021780381175
10.6174	-1.12984555704238	-1.13418102871171	-1.12943402780287	-1.03093425667488	-1.03333620264441	-0.974230299729563	-0.963548725574578	-0.851001338907233	-0.848413661715838	-0.890085841508263
10.6312	-1.12313673916926	-1.12933714433392	-1.12483909787665	-1.02887058400635	-1.03122844159594	-0.973111600554041	-0.962591734364316	-0.851546999475308	-0.848990495026507	-0.890144583691381
10.6451	-1.11643378120264	-1.12449561282663	-1.12024608407104	-1.0268046830773	-1.02911852042394	-0.971989243493676	-0.961630846395068	-0.852086621964158	-0.849561247327395	-0.8901979662451
10.6589	-1.10973672762558	-1.1196564520507	-1.11565500093146	-1.0247365369728	-1.02700642273073	-0.970863200781138	-0.960666032086198	-0.852620160538187	-0.850125872457016	-0.89024594848401
10.6728	-1.10304562292025	-1.1148196798666	-1.11106586300306	-1.02266612877828	-1.02489213211897	-0.969733444649682	-0.959697261857676	-0.853147569362755	-0.850684324254851	-0.890288489723525
10.6866	-1.09636051154011	-1.1099853141233	-1.1064786848216	-1.02059344159007	-1.02277563220186	-0.968599947350447	-0.958724506148537	-0.853668802632763	-0.85123655659012	-0.890325549305294
10.7005	-1.08968143790508	-1.1051533726563	-1.10189348091188	-1.01851845851725	-1.02065690660501	-0.967462681155531	-0.957747735420133	-0.85418381457768	-0.851782523366877	-0.890357086601657
10.7143	-1.08300844643318	-1.10032387330032	-1.09731026579806	-1.01644116266965	-1.01853593895469	-0.966321618338204	-0.956766920135077	-0.854692559428947	-0.852322178491134	-0.890383060986685
10.7281	-1.07634158154243	-1.09549683389009	-1.09272905400432	-1.01436153715707	-1.01641271287721	-0.965176731171749	-0.955782030755991	-0.855194991417995	-0.852855475868923	-0.890403431834458
10.742	-1.06968088765084	-1.09067227226034	-1.08814986005482	-1.01227956508933	-1.01428721199885	-0.964027991929451	-0.954793037745486	-0.855691064776263	-0.853382369406265	-0.890418158519054
10.7558	-1.06302640917487	-1.08585020624517	-1.08357269847323	-1.01019522957683	-1.01215941994647	-0.962875372885552	-0.953799911567212	-0.856180733736789	-0.853902813010796	-0.890427200415966
10.7697	-1.05637819047771	-1.08103065365729	-1.07899758376578	-1.00810851375024	-1.01002932036659	-0.961718846347568	-0.95280262272026	-0.856663952587514	-0.854416760645449	-0.890430516949443
10.7835	-1.04973627585714	-1.07621363228316	-1.07442453041733	-1.00601940076509	-1.00789689692982	-0.960558384663831	-0.951801141747193	-0.857140675683772	-0.854924166341019	-0.890428067603518
10.7974	-1.04310070960693	-1.07139915990762	-1.06985355291142	-1.00392787377844	-1.00576213330824	-0.959393960185166	-0.950795439193248	-0.857610857385004	-0.85542498413245	-0.890419811865906
10.8112	-1.03647153602086	-1.06658725431551	-1.0652846657316	-1.00183391594735	-1.00362501317394	-0.958225545262415	-0.949785485603658	-0.85807445205067	-0.855919168054691	-0.890405709224314
10.8251	-1.02984879939271	-1.06177793329168	-1.06071788336142	-0.999737510428865	-1.00148552019901	-0.957053112246401	-0.948771251523652	-0.858531414040217	-0.856406672142697	-0.890385719166452
10.8389	-1.02323254401429	-1.05697121462018	-1.05615322028377	-0.997638640380796	-0.999343638056283	-0.955876633489202	-0.947752707499785	-0.858981697715138	-0.856887450433469	-0.89035980118184
10.8528	-1.01662281410191	-1.05216711605475	-1.05159069095687	-0.995537288989658	-0.997199350446383	-0.954696081389983	-0.946729824128791	-0.859425257514692	-0.857361457042326	-0.890327914829024
10.8666	-1.01001965377481	-1.04736565531016	-1.0470303098072	-0.993433439478869	-0.995052641105742	-0.95351142840854	-0.945702572071979	-0.859862047978189	-0.857828646185358	-0.890290019755362
10.8805	-1.00342310714582	-1.04256685009859	-1.04247209125912	-0.991327075074298	-0.992903493773158	-0.952322647008659	-0.944670921994907	-0.860292023651524	-0.858288972085286	-0.89024607561406
10.8943	-0.996833218327755	-1.03777071813223	-1.03791604973701	-0.989218179001806	-0.990751892187421	-0.951129709654122	-0.943634844563144	-0.860715139080617	-0.858742388964844	-0.890196042058337
10.9082	-0.99025003143346	-1.03297727712327	-1.03336219966526	-0.98710673448726	-0.988597820087325	-0.949932588808717	-0.942594310442242	-0.861131348811355	-0.859188851046747	-0.890139878741399
10.922	-0.983673590573514	-1.028186544783	-1.02881055546751	-0.984992724757374	-0.986441261212483	-0.948731256937624	-0.941549290299266	-0.861540607391962	-0.859628312556059	-0.890077545318509
10.9359	-0.97710393976319	-1.02339853878445	-1.02426113153623	-0.9828761330751	-0.984282199337653	-0.947525686565526	-0.940499754864647	-0.861942869468862	-0.860060727816742	-0.890009001532105
10.9497	-0.97054112288915	-1.01861327674898	-1.01971394222185	-0.980756942752312	-0.982120618284999	-0.946315850297388	-0.939445674954343	-0.862338089820998	-0.860486051286217	-0.889934207242251
10.9635	-0.963985183828967	-1.01383077629433	-1.01516900187181	-0.978635137104323	-0.979956501880031	-0.945101720743842	-0.938387021390364	-0.862726223236692	-0.86090423743135	-0.88985312231734
10.9774	-0.957436166460199	-1.00905105503821	-1.01062632483357	-0.976510699446465	-0.977789833948271	-0.943883270515541	-0.937323764994717	-0.86310722450426	-0.861315240719003	-0.889765706625754
10.9912	-0.950894114660424	-1.00427413059837	-1.00608592545457	-0.974383613094057	-0.975620598315234	-0.942660472223111	-0.93625587658941	-0.863481048412022	-0.861719015616046	-0.889671920035884
11.0051	-0.944359072304824	-0.999500020591575	-1.00154781808149	-0.972253861363318	-0.973448778807307	-0.941433298478683	-0.935183326998032	-0.863847649750742	-0.862115516591811	-0.889571722418287
11.0189	-0.937831083155676	-0.994728742589252	-0.997012017024073	-0.970121427613421	-0.971274359292511	-0.940201721964871	-0.934106087119261	-0.864206983427541	-0.862504698232804	-0.889465073746802
11.0328	-0.931310190815408	-0.989960314098664	-0.992478536539806	-0.967986295264298	-0.969097323697779	-0.938965715464051	-0.933024127958067	-0.864559004514241	-0.862886515291401	-0.889351934141467
[truncated: 786 more rows]

## Sheet: Fig.4
Fig.4a	age	S-A1-1	S-A2-1	S-A2-2	S-A3-1	S-A3-2	S-A4-1	S-A3-3	S-A4-2	S-A4-3	S-A5-1	S-A5-2	S-A4-4	S-A5-3	S-A6-1	S-A6-2	S-A5-4	S-A6-3	S-A7-1	S-A5-5	S-A6-4	S-A7-2	S-A7-3	S-A6-5	S-A8-1	S-A7-4	S-A8-2	S-A6-6	S-A8-3	S-A7-5	S-A8-4	S-A9-1	S-A9-2	S-A7-6	S-A8-5	S-A9-3	S-A9-4	S-A7-7	S-A8-6	S-A10-1	S-A10-2	S-A9-5	S-A10-3	S-A8-7	S-A10-4	S-A9-6	S-A11-1	S-A11-2	S-A10-5
[truncated: 1,000 more rows]
[truncated: 48 more columns]

[truncated: 11 more sheets: Fig.5, Fig.6&Fig.S10, Fig.7&Fig.S12, Fig.S5, Fig.S6, Fig.S7, Fig.S8, Fig.S9, Fig.S11, Fig.S13, Fig.S14]
